# Supplementary material for: HIV-1 drug resistance testing is essential for heavily-treated patients switching from first- to second-line regimens in resource-limited settings: evidence from routine clinical practice in Cameroon
Source: BMC Infect Dis. 2019 Mar 12;19:246. doi: 10.1186/s12879-019-3871-0 (PMC6419466; doi:10.1186/s12879-019-3871-0)
Supplement: Supplementary file 1 — SMF1 - accession numbers. (TXT 33 kb) [file 12879_2019_3871_MOESM1_ESM.txt]

>1645_JF273951_02G
GGAGAATTTGGCCTTCCAGCAAGGGGAGGCCAGGAAAYTTTCCTCAGAGCAGACCGGAGCCAACAGCTCCAC
CAGCGGAGRGCTTCGAGACAGAAAAGGAGATACCCTCCCCTCCGCAGCAGGAGGGTC
AAGGACTATACCCTCCTTTAGCTTCCCTCAAATCACTCTTTGGCAGCGACCAATAACCACAGTAAGAATAGGG
GRACAGCTAATAGAAGCTCTATTAGATACAGGAGCAGATGATACAGTMTTAGAAGACATAATTTTGCCAGGAARATGGAA
ACCCAAAATGATAGGGGGAATTGGAGGTTTTATCAAAGTAAGACAATATGACCAAATACCTATAGAAATTTGTGGAAAAA
AGACTATAGGTACAGTGTTAGTAGGACCTACACCTGTCAACATAATTGGACGAAATATATTGACTCAGATTGGTTGYACT
TTAAATTTTCCAATTAGTCCTATTGAAACTGTRCCAGTAAAATTAAAGCCAGGAATGGATGGCCCAAAGGTTAGACAATG
GCCATTGACAGAAGAAAAAATAAAAGCATTAACAGAAATTTGCAATGAAATGGAAAAGGAAGGAAAGATTTCAAAAATTG
GGCCTGAGAATCCATACAACTCTCCAATATTTGCCATAAAGAAAAAAGACAGTACTAAATGGAGAAAATTAGTAGATTTC
AGAGAGCTTAATAAAAGAACTCAAGACTTCTGGGAGGTCCAATTAGGAATACCTCATCCAGCGGGATTAAAAAAGAAmAA
ATCAGTAACAGTACTGGATGTGGGGGATGCATATTTTTCAGTTCCTTTAGATGAAAGTTTTAGAAAGTATACAGCATTCA
CCATACCTAGTACAAACAATGAGACACCAGGGGTTAGGTATCAGTACAATGTGCTTCCTCAGGGATGGAAAGGATCACCA
GCAATATTCCAGAGTAGCATGACAAAAATCTTAGAGCCCTTTAGAGCACAAAATCCAGAAATAGTTATCTACCAATACGT
GGATGATTTATATGTAGGATCTGACTTAGAAATAGGGCAACATAGAGCAAAAATAGAGGAGCTAAGAGCCCATCTGTTAA
AATGGGGAYTTAGCACACCAGATAAGAAACATCAGAAAGAACCTCCATTCCTCTGGATGGGATATGAACTCCaTCCTGAT
AAATGGACAGTCCAGCCTATCcAaCTGCCAGAAAAA
>2894_JF273953_U
TTTTTTAGGGAGAATCTGGCCTTCCAGCAAAGGGAGGCCAGGGAATTTTCTCCAGAGCAGGCCAGAGCCAACAGCCCCAC
CAGCAGAGAGCTTCGGGTTTGGGGAGGAGATAGCCCCCTCCCCGCCCAGAAGCCGAAACAGGGGCCGGAGGAGAAGGAGG
AGKTGTATCCTTTAACTTCCCTCAAATCACTCTTTGGCAACGACCCCTTGTTACCATAAAArTAGCGGGGCAACTGAAGG
AAGCTCTATTAGATACTGGAGCAGATGATACAGTATTAGAAGGAATAGAATTACCAGGAAGATGGAAACCAAAAATGATA
GGGGGAATTGGAGGTTTTATCAAAGTAAAACAGTATGAGGAAGTAATCATAGAGATTGAGGGAAAAAAGGCCATAGGTAC
AGTATTAATAGGACCTACACCGGTCAACATAATTGGRAGGAACATGTTGACTCAGATTGGTTGCACTTTAAATTTTCCAA
TTAGTCCTATTGAAwCTGTACCAGTAAAATTAAAGCCAGGAATGGATGGCCCAAAGGTCAAACAATGGCCATTGACAGAA
GAAAAAATAAAAGCATTAACAGAAATCTGTACAGAAATGGAAAAGGAAGGAAAAATTTCAAAAATTGGGCCAGAAAATCC
ATACAATACTCCAGTATTTGCCATAAAGAAAAAGGATAGTACCAAATGGAGAAAATTAGTAGATTTCAGAGAACTTAATA
AAAGAACTCAAGATTTTTGGGARGTTCAATTAGGAATACCACACCCTGCAGGGTTACCmAAGAACAAATCAGTAACAGTA
CTGGATGTGGGGGATGCATATTTTTCAGTTCCCTTAGATAAGGAGTTTAGGAAGTATACTGCATTCACCATACCTAGTAT
CAACAATGAGACACCAGGrATTAGATATCAGTACAATGTACTTCCACAGGGATGGAAAGGATCACCAGCAATATTCCAAA
GTAGTATGACAAAAATTTTAGAGCCCTTTAGAGCAAAGAATCCAGAAATAGTTATCTACCAATATGTGGATGATTTGTAT
GTAGsGTCTGACTTAGAAATAGGGCAGCATAGGACAAAAATAGAGGAGTTAAGGGAACATCTATTGAGATGGGGATTTAC
TACACCAGATAAAAAACATCAGAAAGAACCCCCATTTCTTTGGATGGGATATGAACTCCATCCTGACAAATGGACARTAC
AGGCTATACAATTGCCAGAAAAGAGCAGCTGGACTGTCAATGATATACAGAAGTTAGTGGGAAAACTGAATTGGGCAAGT
CAGATTTATCCAGGGATTAGAGTAAAACACTTATGCAAACTCCTTAGGGGAGCCAAAGCATTAACAGACGTAGTGACACT
GACTGAAGAAGCGGAGTTAGAAATGGCAGAGAACAGGGAAATTCTAAAAGAACCAGTACATGGGGTATATTATGACCCAT
CAAAAGAATTAATAGCAGAAATACAGAAACAAGGGCATGACCAATGGACATATCAAA
>3071_F_10_2008_JF273955_02_AG
GGGGGACAGCCAATAGAAGCTCTATTA
GACACAGGAGCAGATGATACAGTATTAGAAGAAATAAATTTACCAGGAAAATGGAAACCAAAAATGATAGGGGGAATTGG
AGGTTTTATTAAAGTAAGACAATATGATCAAATAGTCATAGAAATTTGTGGAAAAAAGGCTATAGGTACAGTGTTAGTAG
GACCTACACCTGTYAACATAATTGGACGAAATATGTTrACTCAGATTGGYTGTACYTTAAATTTTCCAGTAAGTTCTATT
GAAACTGTACCAGTAAAATTAAAGCCAGGAATGGATGGCCCAAGAGTTAAACAATGGCCATTGACAGAAGAAAAAATAAA
GGCAYTAMWAGAAATTTGTKCAGAAATGGAAAAGGAAGGAAAAATTTCAAAAATTGGGCCTGAAAATCCATATAATACTC
CAGTATTTGCCATAAAGAAAAArGATGGTACTAAATGGAGAAAATTAGTAGATTTCAGAGAACTCAATAAAAGAACTCAA
GACTTCTGGGAGGTsCAACTAGGAATACCTCATCCCGGGGGATTAAAAAAGAACAAATCAGTAACAGTACTAGATGTGGG
GGATGCATATTTTTCAATCCCCTTAGATAAAGAATTTAGAAAGTATACTGCATTTACTATACCTAGTACAAATAATGAGA
CACCAGGAATTAGGTATCAGTACAATGTGCTTCCACAGGGATGGAAAGGATCACCAGCAATATTTCAGGCTAGCATGACA
AAAATCTTAGAACCCTTTAGARCAAACAATCCAGAGATAGTGATATACCAATATGTAGATGATTTATATGTrGGATCTGA
CCTAGAGATAGGGCARCATAGAGCAAAAATAGATGAATTGAGAGAACATCTCCTAAAATGGGGACTTTTCACACCAGACA
ArAAACATCAGAAAGAACCTCCATTYCTTTGGATGGGGTATGAACTCCATCCTGACACATGGACAGTCCAGCCTATACAk
CTGCCAGACAAGGACAGCTGGACTGTCAATGATATACAGAAGTTAGTGGGAAAACTAAATTGGGCAAGTCAGATTTATCC
AGGAATTAAAGTAAAGCAACTGTGTAAACTCCTCAGGGGAGCCAAAGCATTGACAGATATAGTACCACTGACTGArGAAG
CAGAATTGGAATTGGCAGAGAACAGGGAGATTCTAAAAGAACCTGTACATGGAGTCTATTATGACCCAGCAAAAGACCTA
GTAGCAG
>3346_M_4_2008_JF273957_02_AG
TGGCCTTCCAGCAAGGGAAGGCCAGGAAATTTTCCTCAGAGCAGACCAGAACCAACAGCCCCAC
CAGCAGAGAGCCTGGGGATGGGGGAAGAGATACCCTC---CTCTCCGAARCAGGAACCGAGGGACAAGGGACTATATCCT
CCCTTAACTTCCCTCAAATCACTCTTTGGCARCGACCCTTAGTTACAGTAAGAATAGRGGGACAGCCAATAGAAGCTCTA
TTAGACACAGGAGCAGATGATACAGTARTAGAAGGAATAAMTTTACCAGGAAAATGGAAACCAAAAATGATAGGGGGAAT
TGGAGGTTTTATCAAAGTAAGACAATATGATCAGATATCTATAGAAATTTGTGGAAAAAGGGCTATAGGTACAGTGTTAR
TAGGACCTACTCCTGTCAAYATAATTGGACGAAATATGWTGACCCAGATTGGTTGTACTTTAAATTTTCCAATTAGTCCT
ATTGAAACTgTACCAGTAAAATTaAagCCAGGAATGGATGGCCCAAAGGTTAAACAATGGCCATTGACAGAAGAAAAAAT
AAAGGCATTAACAGAAATTTGYATGGARATGGAAAAGGAAGGAAAAATTTCAAArATTGGGCCTGAAAATCCATACAACA
CTCCAGTATTTGCCATAAAGAAAAAAGATAGTACTAAATGGAGAAAATTAGTAGATTTCAGAGAACTCAATAArAGAACT
CAAGACTTCTGGGAGGTCCAACTGGGAATACCCCATCCCGSGGGATTAAAAAAGAAAAAATCAGTAACAGTRCTAGATGT
GGGRGATGCATATTTYTCAGTTCCCTTAGATGAAAGTTTTAGAAAGTATACTGCATTCACTATACCTAGTACTAATAATG
AGACACCAGGAATTAGATATCAGTACAATGTGCTTCCACAGGGATGGAAAGGATCACCAGCAATaTTTCAGTCTAGCATG
ACAAAAATCTTAGAGCCTTTTAGAGCAaAAAATCCAGAGATAGTGATTTGCCAATATGTGGATGATTTATATGTAGGCTC
TGACTTAgAGATAGGGCAGCATAGArCAAAAATAGAGGAGTTGAGAGAACATCTGyTGAAATGGGGACTTACCACACCAG
ACAAAAAACATCARAAAGAACCTCCATTTCTTTGGATGGGATATGAACTCCATCCTGACAAATGGACAGTYCAgCCTATA
CAATTGCCARAAAAAGACAGCTGGACTGTTAATGATATACAGAAATTAGkGGGAAAACTAAATTGGGCAAGTCAGATTTA
TCCAGGAATCAAGGTAAAGCAACTATGTAAACTCCTCAGGGGAGCCAAAGGAYTGACWGATATAGTAACAATGACTGaGG
AAGCAGAATTAGAATTGGCAGARAACAGGGAAATTCTAAAAGAACCTGTACATGGAGTCTATTATGACCCAGCAAAAGAC
CTAGTAGCAGAAATACAGAAACAAGGGCAAGACCAATGGACATATCAAATTTATCAGGAACCATTTAAAACTCTAAAAAC
AGGGAA
>4061_M_9_2008_JQ796149_11_cpx  
CTGCCCTCARATCACTCTTTGGCAGCGACCCCTAGTCACAGTGAGAATAGGGGAACATCTAATAGAAGCCCTATTA
GATACAGGAGCAGATGATACAGTATTAAAAGAAATAGAATTGGTAGGAAGATGGAAACCAAAAATGATAGGGGGAATTGG
AGGTTTTATCAAAGTAAGACArTATGAAAACATGGCCATAGAAATTGAAGGAAAAAArGCTGTAGGTACAGTATTAATAG
GACCTACACCAGTCAACATAATTGGAAGrAATATGTTGACTCAGATTGGGTGTACTTTAAATTTTCCAATTAGTCCTATT
GAAACTGTGCCAGTAAAATTAAAACCAGGAATGGATGGCCCGAAAATTAAACAATGGCCATTAACAGAAGAAAAAATAAA
AGCATTAACAGAAATTTGCACAGAAATGGAAAARGAAGgaAAAATTTCAAGAATTGGGCCTGAAAATCCATATAACACTC
CAGTATTTGCTATAAAGAAAAAAGACAGtACTAAATGGAGAAAATTAGTAGATTTTAGAgAACTCAATAAAAGAACTCAA
GACTTCTGGGAAATTCAATTAGGAATACCACATCCAGCAGGACTAAGAAAGAAAAAATCAGTAACAGTACTGGATGTGGG
GGATGCATATTTTTCAGTTCCTCTAGATGAAAGCTTTAGAAAGTATACTGCATTCACyATACCTAGTATAAACAATGAGA
CACCAGGGATTAGATATCARTACAATGTGCTACCACAGGGATGGAAAggATCACCAGCAATATTCCArGATAGCATGACA
AAAATCCTAAAACCATTTAGGACACAAAACCCAGAAATAGTTATCTGTCAATATGTGGATGACTTGTATGTGGGATCTGA
CTTAGAAATAGGAMAGCATAGAGmAAAAATAGAGGAATTrAGAGAGCATCTATTGAGGTGGGGATTTTTCACACCAGATA
AAAAaCATCAGAAAGAACCTCcATTCCTTTGGATGGGGTATGAGCTCcaccctgacaaatggacggtacaacctattcag
Ctgccagacraggacagctggactgtcaatgatatacaaaagttagtgggaaaactaaattg
>4069_F_7_2010_JQ796150_13_cpx
CGACCCCTAGTCATAGTAAAGATAGGrGAACAGTTAATAGAAGCCCTATTA
GATACAGGAGCAGATGATACAGTATTAAAAGAAATAAATTTGCCAGGGAGATGGAAACCAAAAATGATAGGGGGAATTGG
AGGTTTTATCAAAGTAAAACAGTATGACAATMTGAATATAGAAATTGARGGAAAAAAGGCtACRGGTACAGTMTTArTAG
GACCTACACCTGTCAACATAATTGGAAGAAATATGTTGACTCAGATTGGTTGTACATTAAATTTTCccaTtAgTCctaTt
gaAACTGtACCAGTAAAATTAAAGCCAGGAATGGATGGCCCaAAAGTTAAACAATGGCCATTaaCAGAAGAAAAAATAAA
AGCATTAACAGAAATCTGTAAAGACATGGAAAAGGAAGGAAAAATTTCAAAAATAGGACCTGAAAATCCATATAACACTC
CAGTGTTTGCTATAAAGAAAAAGGACGGTAATAAATGGAGAAAATTAGTTGATTTTAGAGAACTTAATAAAAGAACTCAA
GACTTCTGGGAAGTTCAATTAGGAATACCACAYCCAGCAGGGTTAAAAAAGAAAAAATCAGTAACAGTACTAGATGTGGG
GGATGCATATTTTTCAGTTCCTCTAGATAAAGAATTCAGGAAGTATACTGCATTCACTATACCTAGTATAAACAATGAGA
CRCCAGGGATCAGATATGTATACAACGTGCTGCCACAGGGATGGAAAGGATCGCCAGCAATATTCCAAAGTAGTATGACa
AAAATCTTAGAACCATTYAGAAAACAAAACCCAGAAATAGTGATTTATCAATACATGGATGACTTGTATGTGGGATCTGA
CTTAGAAATAGGGCAGCAYAGAGAAAAGGTGGAGGAATTGAGAAAGCATCTATTGAAGTGGGGATTTACCACACCAGATA
AGAAACATCAGAAAGAACCTCCATTCCTTTGGATGGGATATGAGCTCCATCCTGACAAATGGACAGTACAATCTATACAG
TTACCAGAcAAAGACAGTTGGACTGTCAATGACATACAAAAGTTAGTGGGGAAACTAAATTGGGCAAGTCAGATTTATCC
AGGAATTAGAGTAAAACAACTATGTAAACTCCTTAGGGGGGCCAAAGCACTAACAGACATAGTATCAATGACTGCAGAGG
CAGAATTAGAATTGGCAGAGAACAGAGAAATTCTAAGAGAACCTGTACATGGAGTCTATTAT
>5150_M_4_2008_JF273961_02_AG
CGAGAGCCAACAGCCCCAC
CAGCAGAGAGCTTTGGGATGGGGGAAGAGACAACCMTCCCYTCC--GAAGCAGGAGCCGGGGGACAAGGGACTATACCCT
CCTTTAACWTTCCCTCAAATCACTCTTTGGCAACGACCCTTAGTCACAGTAARGATAGGGGGTCAGCCAATAGAAGCCCT
ATTAGACACAGGAGCAGATGATACAGTGTTAGAAGAAATAAATTTACCAGGAAAATGGAAACCAAAAATGATAGGGGGAA
TTGGAGGTTTTATTAAAGTAAGACARTATGATCAGATACTTATAGAAATTTGTGGArAAAAGGCCATAGGTACGGTATTA
GTAGGACCTACACCTGTCAACATAATTGGACGAAATATGTTGACTCRGATTGGTTGTACTTTAAATTTTCCAATCAGTCC
TATTGAAACTGTGCCAGTAAAATTAAAGCCAGGAATGGATGGTCCAAAGGTTAAACAATGGCCATTGACAGAAGAAAAAA
TAAAGGCATTAACAGAAATTTGTRCAGATATGGAAAAAGAAGGRAARATTTCAAAAATTGGGCCTGAAAATCCATACAAC
ACTCCAGTATTTGCTATAAAGAAAAAARATAGTACTAGATGGAGAAAATTAGTAGATTTCAGAGAACTYAACAAGAGAAC
TCAAGACTTCTGGGAAGTCCAATTAGGAATACCTCATCCCGCGGGACTACASAGRAAAAAATCAGTAACAGTACTAGATG
TGGGGGATGCATATTTTTCAGTTCCCTTATATGAAGACTTTAGAAAGTATACTGCATTCACTATACCTAGTATAAATAAT
GAGACACCAGGGATTAGATATCAGTACAATGTGCTTCCACAGGGATGGAAAGGATCACCAGCAATATTTCAGGCTAGCAT
GACAAAAATCTTAGAGCCCTTTAGAACAGRAAATCCAGAATThGTGATTTACCAATATGTGGATGACTTATATGTAGCAT
CTGACTTAGAGATAGGGCAACATAGAGmAAAAATARMGGAGTTGAGAGAACATCTACTGAAATGGGGATTTACCACACCA
GACAAAAAACACCArAAAGAACCTCCATTTCTTTGGATGGGATATGAACTCCATCCTGACAAATGGACAGTCCASCCTAY
ACAGCTGCCArAAAAAGACAgCTGGACTGTCAATGATATACAGAAATTAGTGGGAAAACTAAATTGGGCAAGTCAAATTT
ATGCAGGAATTAAAGTAAAGCAACTGTGTAAACTCCTCAGGGGAGCCAARACACTGACAGATATAGTAACWCTGACTGAG
GAAGCAGAATTAGA
>5272_F_4_2008_JF273962_02_AG
AGAGCAGAYCGGAGCCAACAGCCCCAC
CAGCAGAGAGTTTGGGGATAGGGGAGGGAG--ATAACCTCCTCCCCGAAGCAGGAACCGAGGGACAAGGGATTATATCCT
CCTTTAMCTTCCCTCAAATCACTCTTTGGCAACGACCTTTAGTCACAGTAAAAATAGGGGGrCAACTAATwGAAGCCTTA
TTAGACACAGGAGCAGATGATACAGTATTAGArGAAATAAATCTACCAGGAAAATGGAAACCAAAAATGATAGGGGGAAT
TGGAGGTTTTATCAAAGTAAGACAGTATGATCAGATACCTATAGAAATTTGTGGAARAAGTGCCATAGGTACAGTGTTAG
TAGGACCTACACCTGTCAACATAATTGGACGAAATATGTTGACCCAGATTGGTTGTACTTTAAATTTTCCAATTAGTCCT
ATTGAAACTGTGCCAGTAAAATTAAAGCCAGGAATGGATGGTCCAAAGGTTAAACAATGGCCATTGACGGAAGAAAAAAT
AAAAGCATTAACAGAAATTTGTACAGAGATGGAARAGGAAGGAAAAATTTCAAGAATTGGGCCTGAAAATCCATATAATA
CTCCAGTATTTGCTATAAAGAAAAAAGACAGTACTAAATGGAGAAAATTAGTAGACTTCAGAGAACTCAATAAGAGAACT
CAAGACTTYTGGGAGGTCCAATTAGGAATACCTCACCCCGCAGGATTAAAAAAGAAAAAATCAGTAACAGTACTAGATGT
GGGGGATGCATATTTTTCAGTTCCCTTAGATAAAGACTTTAGAAAGTATACAGCATTCACTATACCTAGTCTAAATAATG
AAACACCAGGGATAAGATATCAGTACAATGTGCTTCCACAAGGATGGAAGGGATCACCAGCAATCTTTCAGGCAAGCATG
ACAAAAATCTTAGAGCCCTTTAGAACAAAATACCCAGACATAGTGATCTGCCAATATGTAGATGACTTATATGTAGGATC
AGACTTAGAGATAGAGCAGCATAGAGCAAAAATAGAGGAGTTGAGAGAACATCTACTGAGATGGGGATTTACCACACCAG
ACAARAAACATCAAAARGAACCTCCATTTCGTTGGATGGGATACGAACTCCATCCTGACAAATGGACAGTCCAGCCTATA
CAGCTGCCAGACCAAGACAGCTGGACTGTCAATGATATACAGAAATTAGTGGGAAAACTAAATTGGGCAAGTCAGATTTA
TGCAGGAATTAAAGTAAAGCAACTGTGTAAACTCCTCAAGGGAGCCAAAGCATTAACAGATGTAGTAACACTGACTGAGG
AAGCAGAATTAGAATTGG
>5841_JF273965_11_cpx
AGAAGGAGAAGGAGAAGGAGAAAGAGCTATATCCT
CTAACTTCCCTCAGATCACTCTTTGGCAACGACCCCTTGTTACAATAAAAATAGCGGGGCAGTTGAGGGAAGCTCTATTA
GATACAGGAGCAGATGATACAGTATTAGAAGAAATAGATTTGCCAGGAARATGGAAACCAAAAATGATAGGGGGAATTGG
AGGTTTTATCAAAGTAAGACARTATGAGGAAATAGYCATAGAAATTGArGGAAAAAAGGCTATAGGTACAGTGTTAATAG
GACCTACVCCTRTCAATATAATTGGAAGGAACATGTTGACACAAATTGGCTGTACTTTAAATTTTCCAATTAGTCCTGTT
GACACTGTACCAGTAAAATTAAAGCCAGGAATGGATGGCCCAAAAGTTAAACAATGGCCATTGACAGAAGAAAAAATAAA
AGCATTRACAGAAATYTGTGCAGACATGGARAAGGAAGGAAAAATTTCAAGAATTGGRCCTGAAAATCCATATAAYACTC
CAGTGTTTGCCATAAAGAAAAAGGACAGCACTAAATGGAGAAAATTAGTTGATTTTAGAGAACTTAATAAAAGAACTCAA
GACTTCTGGGAAGTTCAATTAGGAATACCmCATCCAGCAGGGTTAAAAAAGAACAAATCAGTAACAGTWCTGGATGTGGG
AGATGCATATTTTTCAGTCCCTCTAGAyGAGGGCTTCAGRAAGTACACTGCATTCACTATACCTAGTAYAAACAATGAGA
CACCAGGGGtGAGaTATCAGTACAATGTGCTACCACAGGGATGGAAAGGGTCACCAKCTATATTTCAGWGTAGCATGACA
AAAATCTTAGAACCATTTAGGACACAAAACCCAGAAATAGTTATCTATCAATACATGGATGACTTRTATGTGGGATCTGA
CTTAGAAATAGGRCAGCATAGAGAAAAGGTAGAAGAATTAAGGAAGCATCTATTrAAGTGGGGATTCACCACACCAGATA
AAAAACATCAGAaAGAACCTCCATTCCTTTGGATGGGATATGAGCTCCATCCTGACAAATGGACAGTACAACCTATAGAA
CTGCCAGACAAGGArAGTTGGAcTGTCAATGATATACAAAAACTAGTrGGAAAACTAAAtTGGGCAAGYcAgATTTAtCC
aGGGATtAAAGtAAAACAACTaTGTAAACtCCTTAGGGGGAcAAAAgcACTAACAGACATAGTACCACTAACTGCAGAAG
CAGAACTGGAG
>7205_JQ796152_02_AG
TTTTTAGGGAAAATCTGGCCTTCCAACAAGGGGAGGCCAGGAAATTTTcCCCAGAGCAGACCAGAACCAACAGCCCCAC
CAGCAGAGAGCTTGGGGATGGGGGAAGAGATACCCTTCTCCCCAAAGCAGGAGCAGGAACCGAAGGACAAGGGACTGTAT
CCTCCTTTAACTTCCCTCAAATCACTCTTTGGCAACGACCCGTAGTTACAGTAAAAATAGGGGGACAGCCAATAGAGGCC
CTATTAGACACAGGAGCAGATGATACAGTATTAGAAGAAATAAATTTGCCAGGAAAAtGGAAACCAAAAATGATAGGGGG
AATTGGAGGTTTTATCAAAGTAAGACAATATGATCAAATACTTATAGAAATTTGTGGAAAAAGGGCTATAGGTACAGTGT
TAGTAGGACCTACMCCTGTCAACATAATTGGGCGAAATATGTTGACTCAGATTGGATGTACTTTAAATTTTCCAATTAGT
CCTATTGAGACTGTACCAGTAAAATTAAAGCCAGGAATGGATGGCCCAAAAGTTAAACAATGGCCATTGACAGAAGAAAA
AATAAARGCATTAACAGAAATTTGTATGGAGATGGAAAAAGAAGGAAAAATTTCAAGAATTGGGCCTGAAAATCCATACA
ATACTCCAGTATTTGCCATAAAGAARAARAATAGTGATAGATGGAGAAAATTAGTAGATTTCAGAGAACTCAATAAAAGA
ACTCAAGACTTCTGGGAGGTCCAACTAGGAATACCTCATCCCGCGGGATTAAAAAAGAACAAATCAGTAACAGTGCTAGA
TGTGGGrGATGCATATTTTTCAGTTCCCTTAGATGAAAGCTTTAGAAAGTATACTGCCTTCACTATACCTAGTATAAATA
ATGAGACACCAGGGATCAGATAtCAATACAATGTGCTTCCACAGGGATGGAAAGGATCACCAGCAATATTTCAAGCTAGC
ATGACAAAAATCTTAGAACCCTTTAGAACAAAAAATCCAGAGATAGTGATTTACCAATATGTGGATGATTTATATGTAGG
ATCTGACTTAGAGATAGGACAGCATAGAGCAAAAATAGAGGAGTTAAGAAGTCATCTACTGAGATGGGGATTTTTCACAC
CAGACCAAAAACATCAAAAGGAACCTCCATTTCACTGGCTGGGGTATGAACTCCATCCTGACAAATGGACAGTCCAACCT
ATACAACTGCCAAACAAAGACAGTTGGACTGTCAATGATATACAGAAATTAGTGGGAAAACTAAATTGG
>7759_JQ796153_A
GGGGGAAGCGATAACCTCCTCCCCGAAGCAGGAGCAGGAAGACAGGGGRCCtCAT---
---GTTTCCCTCAAATCACTCTTTGGCAACSACCCMTTGTCACAGTAAARATAGGAGGACAGSTAAGAKAAGCTCTATTA
GATACAGGAGCAGATGATACAGTATTAGAAGACATAGATTTRCCAGGAAAATGGAAACCAAAAATGATAGGGGGAATTGG
AGGTTTTATCAAGGTAAGACAATATGATCAAATACTTATAGAAATTTGTGGAAAAAAGGCTATAGGTACAGTGTTAGTAG
GACCTACACCTGTCAACATAATTGGACGAAATATGTKGACTCAGATTGGCTGTACTTTAAATTTCCCAATAAGTCCTATT
GAAACTGTACCAGTAGCATTAAAACCAGGAATGGATGGACCAAAGGTTAAACAATGGCCATTGACAGAAGAAAAAATAAA
AGCATTAACAGAAATTTGTATGGAGATGGAAAAAGAAGGAAAAATTTCAAAAATTGGGCCTGAAAATCCATACAATACTC
CAGTATTTGCTATAAAGAAAAAGGACAGCACTAAATGGAGAAAATTAGTAGATTTTAGAGAACTCAATAAAAGAACTCAG
GACTTCTGGGAAGTTCAATTAGGAATACCGCATCCAGCGGGGTTAAAAAAGAACAAATCAGTAACAGTACTGGATGTGGG
GGATGCATACTTTTCAGTTCCATTGCATGAGGACTTTAGAAAGTATACTGCATTCACCATACCTAGTATAAACAATGAGA
CACCAGGAATCAGGTATCAGTACAATGTACTCCCACAGGGATGGAAAGGATCACCAGCAATATTTCAGAGTAGCATGACA
AAAATCTTAGAACCCTTTAGAGCAAAAAATCCAGAAATAGTAATCTATCAATACGTGGATGACTTGTATGTAGGATCTGA
TTTAGAAATAGAGCAGCATAGAACAAAAATAGAGGAGTTGAGAGCTCATCTATTGAGCTGGGGGTTTTWCACACCAGACA
AAAAGCATCAGAAAGAACCTCCATTTCTCTGGTTGGGATATGAACTCCATCCTGACAAATGGACAGTCCAGCCTATACAG
CTGCCAAATAAAGACAGCTGGACTGTCAATGATATACAGAAATTAGTAGGAAAACTAAATTGGGCAAGTCAAATTTATCC
AGGGATTAAGGTAAAGCAACTGTGTAAGCTACTCAGAGGAGCCAAAGCCCTAACAGAYGTAGTACCATTGACTGAGGAAG
CAGAATTAGAATTGGCAGAGAATAGGGAGATTCTAAAAGAACCTGTGCATGGAGTCTATTATGACCC
>7815_JQ796154_02_AG
AGGAAATTTTCCTCAGAGCAGACCAGAACCAACAGCTCCAC
CAGCAGAGCTTGTTGGGATGGGGGAAGAGACACCCTCCCC---TCCGAAGCAGGAACCAGAGAGCAAGGGACTATACCCT
CCTTTAACTTCCCTCAAATCACTCTTTGGCAACGACCCTTAGTCACAGTAArAATAGrGGGACARCTAATAGAAGCCCTA
TTAGACACAGGAGCAGATGATACAGTATTAGAAGACATAAATTTACCAGGAAAATGGARACCAAAAATGATAGGGGGAAT
TGGAGGTTTTATCAAAGTAAGACAATATGATCAGATACTTATAGAAATTTGTGGAAAAArGGCTATAGGTACAGTGTTAG
TAGGACCTACACCTGTCAATATAATTGGACGAAAYATGTTGACTCAGATkGGTTGTACTTTAAATTTTCCAATTAGTyCT
ATTGAAACTGTACCAGTAAAATTGAAGCCAGGAATGGATGGCCCAArGGTTAAACAATGGCCAyTGACAGAAGAAAAAAT
AAAAGCATTAACAGAAATTTGTACAGAAwTGGAArAGGAAGGAAAAATTTCAAAAATTGGGCCTGAAAATCCATACAATA
CTCCAATATTTGCCATAAAGAAAAAAGATAGTRATAAATGGAGAAAATTAGTAGATTTCAGAGAACTCAATAArAGAACT
CAAGACTTCTGGGAGGTCCAATTAGGAATACCTCATCCCGCGGGATTRAAACAGAAyAAATCAGTAACAGTACTAGATGT
AGGGGATGCATATTTTTCAGTTCCCTTAGATAAAGACTTTAGAAAGTACACTGCATTCACTATACCTAGTGTAAATAATG
AGACACCAGGGRTTAGATATCAGTACAATGTRCTTCCACAGGGAtGGAAAgGATCACCAGCAATATTTCAaGCYAGCATG
ACAAAAATcYTAGAGCCCTTTAGAACAAAAAATCCAGAgATaGTGATTTGCCAGTATGTGGATGATTTATATGTAGGGTC
TGACTTAGAGATAGGGCAGCATAGAGCAAAAATARAgGAGTTGAGAGCACACTTACTGAAATGGGGATTTTACACACCAG
ACAAAAAAYATCAGRAGGAACCTCCATTTCKTTGGATGGGATATGAACTCCATCCTGACAAATGGACAGTCCAGCCTATA
CAGTTGCCAGAAAAAGACAGCTGGACTGTCAATGATATACAGAAATTAGTGGGAAAACTAAATTGGGCAAGCCAGATTTA
TGCAGGAATTAAAGTAAAGCAACTGTGTAAACTCCTCAGGGGAGCCAAAACACTGACAGACATAGTAACAATGACTGAGG
AGGCAGAATTAGAGTTGGCAGAGAACAGGGAAATTCTAAAAGAACCTGTACATGGAGTCTATTATGAYCCAGCAAAAGAC
YTAATAGCAGAAATACAGAAACAAGGGCAGGRCCAATGGACATATCAAATTT
>7842_JQ796155_ A1
GGGAAAATCTGGCCTTCCCACAAGGGGAGGCCAGGAAATTTTCCCCAGAGCAGGACAGAGCCAACAGCCCCAC
CAGCAGAGCTCTGTGGGATGGGGGAAGG---AATAGCCCCCCCTCTGAAGCAGGAGCAGAGAGACAGGGAGCAGGCCCCA
CCTTTAGTTTCCCTCAAATCACTCTTTGGCAACGACCTCTTGTCACAGTAAAGGTAGGGGGACAACTAAAAGAAGCTCTA
TTAGATACAGGAGCAGATGATACAGTATTAGAAGATATAAATTTGCCAGGAAAATGGAAACCAAAAATGATAGGGGGAAT
TGGAGGTTTTATTAAGGTAAAACAGTATGAGCAGATACCTATAGAAATTTGTGGAAAAAAGGCTATAGGTACAGTACTAA
TAGGACCCACACCTGTCAACATAATTGGAAGAAACATGTTGACCCAAATTGGTTGTACTTTAAATTTTCCAATTAGTCCT
ATTGAGACTGTACCAGTAAAATTAAAACCAGGAATGGATGGCCCAAGGGTTAAACAATGGCCATTGACArAAGARAAAAT
AAAAGCATTGACAGAAATTTGTTCAGAWCTGGAAAAGGAMGGWAAAATYACAAGAATTGGGCCTGAAAATCCATACAATA
CTCCAGTATTTGCTATAAAGAAAAAAGAYAGYACTAAATGGAGAAAATTAGTAGATTTCAGAGAGCTAAATAAAAGAACT
CAGGACTTCTGGGAAGTTCAATTAGGAATACCACATCCAGCAGGTTTARAGAAGAAAAAATCAGTAACAGTCCTAGATGT
GGGGGACGCATATTTTTCAGTTCCTTTAGATGAAAATTTTAGAAAGTATACTGCATTCACCATACCTAGCATAAATAATG
AGACACCAGGAATCAGGTATCAGTACAATGTGCTTCCACAAGGATGGAAAGGATCACCAGCAATATTTCAAAGTAGCATG
ACAAAAATCTTAGAGCCCTTTAGATCAAAAAATCCAGACATAATTATTTrTCAATACGTGGATGACTTGTATGTAGCATC
TGATTTAGAAATAGGGCAGCATAGAGCAAAAATAGATGAGTTGAGAAATyATCTATGGAAATGGGGGTTTTATACACCAG
ATAAAAAGTATCAGAAAGAACCTCCATTCCTTTGGATGGGATATGAACTACATCCTGATAAATGGACAGTGCAGCCYATA
ATGCTACCAGAAAAAGACAGCTGGACTGTCAATGATATACAGAAATTAGTGGGAAAACTAAATTGGGCAAGTCAAATTTA
TGCAGGAATTAAAGTAAAGCAGCTGTGTAAACTCCTTAGGGGAACCAAAGCATTAACAGATGTAGTAACACTGACTGAGG
AAGCAGAATTAGAATTGGCAGAAAACAGGGAGATTCTGAAAGAACCTGTGCATGGGGTATATTATGACCCATCAAAAGAC
TTAATAGCAGAAATACAGAAGCAAGGGCAAGACCAATGGACATATCAA
>8995_JQ796156_D
AGAGAGYTTCGGGTTTGGGGAGGAGATAACCCCCTCTCMAACCCCCYCTCAGAAACAAGAGCAGAAAGACAAGGAA
CTGTATCCTSTAACYTCCCTCAGATCACTCTTTGGCAACGACCCCTTGTCACAATAAAGrTAGGGGGACAGCTAAGGGAA
GCTCTATTAGATACAGGAGCAGATGATACAGTrTTAGAAGAAATAAATTTGCCAGGAAAATGGAAACCAAAAATGATAGG
GGGAATTGGAGGTTTTATCAAAGTAAGACAGTATGATCAAATAGyTATAGAAATTTGTGGACATARAGCTATRGGTACAG
TATTAGTAGGACCTACACCTGTCAATATAATTGGAAGAAATTTATTRACTCAAATTGGCTGCACwTTAAATTTYCCAATT
AGTCCTATTGAAACYATACCAGTAAAATTAARGCCRGGrATGGATGGCCCAAAAGTTAARCAATGGCCATTGACAGAAGA
AAARATAAAAGCACTAACAGAAATTTGTACAGAAATGGAAAAGGAAGGAAAAATTTCAAAAATTGGGCCTGAGAATCCAT
AYAATACTCCARTATTyGCCATAAAGAAAAArGACAGTACTAAGtGGAGGAAGTTAGTAGACTTCAGAGAACTTAATAAG
AGAACTCAAGATTTCTGGGAAGTACAAyTAGGAATACCGCATCCTGCAGGGCTAAAAAArrAAAArTCAGTAACAGTACT
GGATGTGGGTGATGCATATTTYTCAGTTCCCTTACATGArGACTTTAGAAArTATACTGCATTCACCATACCTAGTACAA
ACAATGAGGCACCAGGGATTAGATATCAGTACAATGTGCTTCCACAGGGATGGAAAGGATCaCCAGCAATATTCCAAAGT
AGCATGACAAAAATTTTAGAACCWTTTAGAAAGCAAAATCCAGAmGTGGTKATCTATCAATACGTGGATGATTTGTTAGT
AGGATCTGACTTAGAAATAGGGCAGCATAGAACAAAAATAGAGGAATTAAGGGAGCATCTATTGARGTGGGGACTCACCA
CACCAGACAAAAAACATCAGAAAGAACCTCCATTTCTTTGGATGGGTTATGAACTYCATCCTGATAAATGGACAGTGCAA
CCTATARAKCTACCARAAAArGAAAGCTGGACTGTCAATGATATACAGAAGCTAGTGGGAAAATTAAATTGGGCRAGYCA
GATTTATCCAGGAATTAAAGTRAArCArTTRTGTAAACTCCTTAGGGGAGCCAAAGCACTGACAGARGTAATACCATTrA
CAAAAGAAGCAGAATTAGAACTGGCAGAGAACAGGGAGATTTTAAAGGAACCAGTACATGGAGTGTATTATGACCCATCA
AAAGACTTAATAGCAGAGGTACAGAAACAAGGGCAAGAACAATGGACATAT
>9078_JQ796157_11_cpx
TTCCCTCAGAGCAGACCAGAACCAACAGCTCCAC
CAGCAGAGAGCCTGGGGATGGGGGAAGAGGTAACCWCT---TcTcCGAAGCAGGAACCGAGGGACAAGGAACTATATCCT
TCCTTAACTTCCCTCAAATCACTCTTTGGCAACGACCAATGRTCACAGTAARARTAGGAGGACAGCCAATAGAAGCTTTA
TTAGACACAGGAGCAGATGATACAGTATTAGArGACATAAATTTACCAGGAAAATGGAAACCAAAAATGATAGGGGGAAT
TGGCGGTTTTATCAAAGTAAGACAATATGATCAGATACYTATAGAAATTTGTGGAAAAAAGGCCATAGGTACAGTATTAG
TAGGACCTACmCCTGTCAACATAATTGGACGAAATATATTGACTCAGATTGGTTGTACTTTAAATTTTCCAATTAGTCCT
ATTGAAACTGTGCCAGTAAAATTAAAGCCAGGAATGGATGGGCCAAAGGTTAAACAATGGCCATTGACAGCAGAAAAAAT
AAAAGCATTAACAGACATTTGTACAGAAWTGGAAAAGGAAGGAAAAATTTCAAAAATTGGGCCTGAAAATCCATACAATA
CTCCAATATTTGCTATAAAGAAAAARGACAGTACTAARTGGAGAAAATTAGTAGATTTCAGAGAACTCAATAAGAGAACT
CAAGATTTCTGGGAGGTMCArTTAGGAATACCTCATCCCGCGGGATTAAAAAAGAAGAAATCAGTAACAGTACTAGATGT
AGGGGATGCATATTTTTCAGTGCCCTTAGATAAAGACTTTAGAAAGTATACTGCATTCACTATACCTAGTGTAAATAATG
AAACACCAGGAATTAGATATCAGTACAATGTGCTTCCACAGGGATGGAAAGGATCACCAGCAATCTTTCAGGCAAGCATG
ACAAAAATCTTAGAGCCCTTTAGAACAGAAAATCCAGAGATGGTGATCTACCAATACGTGGATGATTTATTAGTAGGATC
AGACTTAGAGATAGGGCAACATAGAGCAAAAGTrGARAAGTTGAGAGAACATCTACtGAGATGGGGATTAACCACACCAG
ACAAAAAACATCAGAAAGAACCTCCATTTCTTTGGATGGGATATGAACTTCATCCTGACAAATGGACAGTCCAGCCTATA
CAGCTGCCAGAAAAAGACAGCTGGACTGTCAATGATATACAGAAATTAGTGGGAAAATTAAATTGGGCAAGTCAGATTTA
TCCTGGCATTARAGTAAAGAACCTATGTAAACTCATCAGGGGAACCAAAGCATTAACAGAAATAGTACCACTGACTGAAG
AAGCAGAATTAGAATTGGCAGAGAACAGGGAAATTCTAAAAGAACCTGTACATGGAGTATATTATGACCCAACAAAAGAC
TTARTAGCAGAAATACAGAAACAAGGGCAGGACCAATGGACATATC
>9210N_JQ796158_02_AG
GAAGCAGGAACCGGAGGACAAGGGACTATATCCT
CCCTTAGCTTCCCTCAAATCaCTCTTTGGCAACGACCCTTAGTTACAGTAAGAATAGAGGGACAGCTAATAGAAGCYTTA
TTAGACACAGGAGCAGATGATACAGTATTAGAAGAAATRARTTTACCAGGAAAATGGAAACCAAAAATGATAGGGGGAAT
TGGAGGTTTTATCAAAGTAAGACAATATGATCAGATACTTATGGAAATTTGTGGGAARAGGGCTATAGGTACAGTGTTAG
TAGGACCTACmCCTGTCAACATAATTGGGCGAAATATGTTGACTCAAATTGGTTGTACTTTAAATTTTCCAATAAGTCCT
ATTGAAACyGTACCAGTAAAATTRAAGCCAGGAATGGATGGCCCAAAGGTTAAACAATGGCCATTGACAGAAGAAAAAAT
AAAGGCGYTAGTAGAAATTTGTACAGAGATGGAAAAGGAAGGrAAAATTTCAAAAATTGGGCCTGAAAATCCATATAATA
CTCCAGTATTTGCTATAAGGAAAAAAGATAGTACTARATGGAGAAAAYTAGTAGATTTCAGAGAACTCAATAAAAGAACT
CAAGACTTCTGGGAGGTCCAACTAGGGATACCTCATCCCGCRGGATTAAAAAAGAAMAAGTCAGTAACAGTACTrGATGT
AGGGGATGCATATTTTTCAGTTCCCTTAGATGTAGACTTTAGAAAGTATACTGCATTCACTATACCTAGTACAAATAATG
AGACACCAGGGATYAGATATCAGTACAATGTGCTyCCACAGGGATGGAAAGGATCACCAGCAATATTTCAGGCTAGCATG
ACAAAAATCTTAGAGCCCTTTAGGGCAAAAAATCCAGAGATAGTGATTTACCAATATGTGGATGATTTATACGTAGGGTC
TGACTTAGAGATAGGGCAGCATAGAGCRAAAATAGAGGArTTRAGAGRACATCTATTGAAATGGGGATTTACYACACCAG
ACAAAAAGCATCAGAAGGAACCTCCATTTCTTTGGATGGGATATGAACTCCATCCTGACAAATGGACAGTCCAGCCTATA
AAACTTCCAGAAAArGACAGTTGGACTGTCAATGATATACAGAAATTAGTGGGAAAACTAAATTGGGCAAGTCAGATTTA
TGCAGGAATTCAAGTAAAGCAACTGTGCAAACTCCTCAGGGGAGCCAAAGCACTGACAGATATAGTAACACTAACTGAGG
AAGCAGAATTAGAATTGGCAGAGAACAGGGAAATTCTAAAAGAACCTGTACATGGAGTATATTATGACCCAGCAAAAGAC
CTAATAGCAGAAATACAAAAACaAGGGCAAGACCARTGGACATATC
>9281_JQ796159_11_cpx
TGGCCTTCCAACAAGGGGAGGCCAGGGARCTTTYTTYAGAGCAGGCCAGAGCCAACAGCCCCAC
CAGCAGAGAGCTTTGGGTTYGGAGAGGA---AATAACCCCCTCCCCGAAGCCGGAGCCAAAGGAGAAGGAGCTATATCCT
GTAGCTTCCCTCAAATCaCTCTTTGGCAACGACCCCTTGTCACAATAAAGGTAGsGGGGsAGCTGAAGGAAGCTCTaTTA
GATACAGGAGCAGATGATACAGTATTAGAAGACATAGATTTGCCAGGrArATGGAAACCAAAAATGATAGGGGGAATTGG
AGGTTTTATCAAAGTAAAACAATATGAAGAAATAGCAATAGAGATTGrGGGAAAAAAGGCTATAGGCACAGTGTTAATAG
GACCTACSCCTGTCAACATAATTGGAAGGAACATGTTGACTCAGATTGGYTGTACTCTAAATTTTCCmATTAGTCCTGTT
GACACTGTACCAGTAAAATTAAAGCCaGGAaTGGATGGCCCAAAAGTTAAACAATGGCCATTGACARAAGAAAAAATAAA
AGCATTAACAGAAATTTGTACAGAAATGGAAAAGGAAGGAAAGATTTCAAAAATTGGGCCTGAAAATCCATATAATACTC
CGGTGTTTGCCATAAAGAAAAAAGACAGCACTAAGTGGAGAAAATTAGTTGATTTTAGGGAACTCAATAAAAGAACTCAA
GACTTCTGGGAAGTTCAATTAGGGATACCACACCCAGCAGGGTTAGAAAAGAAAAAATCAGTAACAGTACTAGATGTGGG
GGATGCATATTTTTCAGTCCCTCTAGATCCAAACTTCAGAAAGTATACTGCATTCACTATACCTAGTATAAACAATGAGA
CACCAGGGATTAGATATCAGTATAATGTGCTACCACAGGGATGGAAAGGATCCCCGGCTATATTCCAGWGTAGCATGACA
AAAATTTTAGAACCATTTAGAACAAAAAACCCAGArTTAGTTATCTATCAATACGTGGATGACTTGTATGTGGCATCTGA
CyTAGAAATAGGACAGCATAGAGAAAAGGTAgAAGAATTAAGGGAGCATCTATTGAAGTGGGGGTTCWCCACACCAGATA
AAAAACATCAGAAAGAACCTCCATTCCTCTGGATGGGGTATGAACTCCACCCTGACAAATGGACAGTACAAACTATACAG
CTGCCAGACAAAGAAAGCTGGAcTGTCAATGATATACARAAATTAGTGGGAAAACTAAAtTGGGCAAGTCAAATCTATCC
AGGGATTAAAACAAAACAaCTATGTAAACTCATTAGGGGGACCAAAGCWCTAACAGAyATAGTACCWCTGACTGCAGAAG
CAGAaaTrGAGTTGGCAGAGAACAGGGAAATTCTAAAAGAACCAGTACATGGAGTGTATTATGACCCATCAAAAGACTTA
ATAGCAGAAGTGCAGAMACAAGGKCTAGACCARTGGACATATCAaATATATCAAGAGCCATTCAAAAACCTGAAGACAGG
GAAATATGCAAAAAGGAGGACTGCCCACACTAATGATGTAaGGCAATTAACAGAAGTGGTACAAA
>9626_JQ796160_02_AG
GAAATTTTccCCAGAGCAGACCGGAACCAACAGCCCCAC
CAGCAGAGGATTTGAGGAYGGGGGAAGAGATACCCTC---CTYTCAGAAGCAGGAACCGGGGGACAAGGGACTATACCCT
CCTTTAACCTCCCTCAAATCACTCTTTGGCAGCGACCCCTAGTYACARTAAGAATAGGGGGACArMTAATAGAAGCTCTA
TTAGACACAGGAGCAGATGATACAGTATTAGAAAACATAAATTTACCAGGAAAATGGAAACCAAAAATGATAGGGGGAAT
TGGAGGTTTTATCAAAGTAAGACAATATGATCAGATACTTATGGAAATTTGTGGAAAAAARGCTATAGGTACAGTGTTAG
TAGGACCTACACCTGTCAACATAATTGGACGAAATATGTTGACTCAGATTGGCTGTACTTTAAATTTTCCAATTAGTCCT
ATTGAAACTGTACCAGTAAAATTAAAGCCAGGAATGGATGGCCCAAGGGTTAAACAATGGCCATTGACAGAAGAAAAAAT
AAAGGCRTTACWAGACATTTGTGCAGAGATGGAAMAGGAAGGAMAAATTTCAAAAATTGGGCCTGAAAATCCATACAATA
CTCCAGTATTTGCCATAAAGAAGAAAAATAGTACTAGATGGAGAAAATTAGTAGATTTCAGAGAGCTTAATAAAAGAACT
CAAGACTTCTGGGAGGTCCAACTAGGAATACCACATCCCGGGGGATTAAAAAAGAAAAAATCAGTAACAGTACTAGATGT
GGGGGATGCATATTTTTCAGTTCCCTTAGATGAAGGCTTTAGAAAGTACACTGCATTCACTATACCTAGTATAAATAATG
AGACACCAGGGATTAGATATCAGTACAATGTGCTTCCACAGGGATGGAAAGGATCACCAGCAATATTTCAGGCTAGCATG
ACAAAAATCTTAGAGCCCTTTAGAACAAAAAATCCAGAGATAGTGATTTACCAATATGTGGATGATTTATATGTAGCATC
TGACTTAGAGATAGGGCAGCATAGAACAAAAATAGAGGAATTGAGAGAACATCTGCTGAAGTGGGGAYTTwYCACACCAG
ACAAAAAACATCAGAAAGAGCCTCCATTTCTTTGGATGGGATATGAACTCCATCCTGACAAATGGACAGTCCAGCCTATA
CAGCTGCCCAATAAAGACAGCTGGACTGTCAATGATATACAGAAATTAGTGGGAAAACTAAATTGGGCAAGTCAAATTTA
TGCAGGAATTAAGGTAAAGCAACTGTGTAAACTCCTCAGGGGARCCAAAGCACTGACAGATATAGTACCACTGACTGAAG
AAGCAGAATTAGAACTGGCAGARAACAGAGAAATTCTAAAGGAACCYGTACATGGAGTCTATTATGACCCAGCAAAAGAC
CTAGTAGCAGAAATACAGAAAC
>9860_KR229828
GACAAGGAACTGTaTCCC
TTAGCCTCCCTCAAATCACTCTTTGGCAACgACCCCTTGTCTCAATAAAGGTAGAAGGACAGATAAAAGAAGCTCTATTA
GATACAGGAGCAGATGATACAGTATTAGAAGACATRAATTTATCAGGAAAATGGAAACCAAAAATGATAGGGGGAATTGG
AGGTTTTATCAAAGTAAGACAGTATGAKRACATACATATAGAAATCTGTGGACATAAGGCTATAGGTACAGTATTAGTAG
GACCTACACCTGTCAACATAATTGGAAGAAATTTGTTGACCCAAATTGGTTGCACTTTAAATTTTCCAATTAGTmCTATT
GAAACTGTACCAGTACAACTAAAAGCAGGAATGGATGGCCCAAAAGTTAAACAATGGCCATTGACAGAAGAAAAAATAAA
AGCATTAACAGAAATTTGTACAGACATGGAAAAGGAAGGAAAAATCTCAAAAATTGGGCCTGAAAATCCATACAATACTC
CAATATTTGCTATAAAGAAAAAGGACAGTACTAAGTGGAGAAAATTAGTAGATTTCAGAGAACTTAATAAGAGAACTCAA
GACTTCTGGGAAGTTCAATTAGGAATACCGCATCCTGCAGGGTTAAAAAAGAAAAAATCAGTAACAGTACTGGATGTAGG
TGATGCATATTTTTCAATTCCATTAGACCCAAACTTTAGGAAATACACTGCATTCACCATACCAAGTATAAACAATGAGT
CACCAGGGATTAGATATCAATACAATGTGCTTCCACAGGGATGGAAAGGATCACCCGCAATATTCCAATGTAGTATGACA
AAAATCTTAGAGCCCTTTAGAAAACAAAATCCAGAACTAATTATATATCAATACATGGATGATTTGTATGTAGGGTCTGA
TTTAGAAATAGGGCAGCATAGAACAAAAATAGAGAAATTAAGAGAACATCTATTGAGGTGGGGACTTACCACACCAGACA
AAAAACATCAGAAAGAACCTCCATTTCTTTGGATGGGTTATGAACTCCATCCTGaCAAATGGACAGTACAGCCTATAACA
CTGCCAGAAAAAGAAAGCTGGACTGTCAATGATATACAGAAACTAGTGGGAAAATTAAATTGGGCAAGTCAGATTTATCC
AGGGATTAAAGTAAGGCAGTTATGTAAACTCCTTAGGGGAGCTAAAGCATTAACAGAGGTAA
>9936_JQ796163_02_AG
TTTGGGATGGGGGAAGAGATACCCTCCTCTCCGAAGCAGGAGCCGAAAGAAGAKAARGGACTATACCCTCCTTTAGCTTC
CCTCAAATCACTCTTTGGCAACGACCCTTAGTTGCAGTAAGAATAGAGGGACAGCTAATAGAAGCCCTATTAGACACAGG
GGCAGATGATACAGTATTAGAAGAAATAAATTTACCAGGTAAATGGAAACCAAAAATGATAGGGGGAATTGGAGGTTTTA
TCAAAGTAAGACAATATGATCAGATACTTATAGAAATTTGTGGGAAAAAGGCTGTAGGTACAGTGTTAGTGGGACCTACA
CCTGTCAACATAATTGGACGAAACATGTTGACTCAGATTGGTTGTACTTTAAATTTTCCAATTAGTCCTATTGAAACTGT
RCCAGTAAAATTAAAACCAGGRATGGATGGCCCAAAAGTTAAACAATGGCCATTGACAARAGAAAAAATAGAAGCGTTAA
CAGAAATTTGTACAGAGATGGAAAAGGAAGGAAAAATTTCAAGAATTGGGCCTGAAAATCCATATAATACTCCAATATTT
GCCATAAAGAAAAAAGATAGTACTAAATGGAGAAAATTAGTAGATTTCAGAGAACTTAATAAAAGAACTCAAGACTTCTG
GGAAGTCCAACTAGGAATACCTCATCCCGCGGGATTAAAAAAGAACAAATCAGTAACAGTACTAGATGTGGGGGATGCAT
ATTTTTCAGTTCCCTTAGATGAAAATTTTAGAAAATATACTGCATTCACTATACCTAGTATAAATAATGAGACACCGGGG
ATTAGATATCAGTACAATGTGCTTCCACAAGGATGGAAAGGATCACCAGCAATATTTCAGGCTAGCATGACAAAAATCTT
AGCTCCCTTTAGAGCAGAAAATCCAGAGATAGTGATTTACCAATATGTAGATGATTTATATGTAGGCTCTGACYTAGAAA
TAGAGCAACATAGAGCAAAAATAGAGGAGTTGAGAgAACATCTATGGARATGGGGATTTTACACACCAGACAAAAAACAT
CAGAAAGAACCTCCATTYCATTGGTTGGGATATGAACTTCATCCTGACAAATGGACAGTCCAGGCTATACAGCTGCCAGA
AAAAGACAGCTGGACTGTCAATGATATACAGAAATTAGTGGGAAAACTAAATTGGGCGAGTCAGATTTATCCAGGAATTA
AAGTAAGGCAACTGTGTAAACTCATCAGGGGAGCCAAAGCACTGACAGATATAGTAACACTGACTGAGGAAGCAGAATTA
GAATTGGCAGAGAACAGGGAAATTCTAAAAGAGCCTGTACATGGAGTCTATTATGACCCAGCAAAAGACCTAATAGCAGA
GATACAGAAACAAGGGCAAGGCCAATGGACAT
>10122_JF273935_02_AG
AGATcTTYGGGATGGGGGAAGAgATAMCC---CCCTCCCCGAAAAAGGAATCGAGGGACAAGGAACTATACCCT
CCTCTAACTTCCCTCAAATCACTCTTTGGCAACGACCCTTAGTCACAGTAAAAATAGGGGGACAGCTAATAGAAGCCCTA
TTAGACACAGGAGCAGATGATACAGTATTAGAAGAAATAAATTTACCAGGAAAATGGAAACCAAAAATGATAGGGGGAAT
TGGAGGTTTTATCAAAGTAAGACAATATGATCAGATACTTATGGAAATTTGTGGRAAAAAGGCTATAGGTACAGTGTTAG
TAGGWCCTACMCCTGTCAACATAATTGGACGAAATATGTTGACTCAGATTGGTTGTACTTTAAATTTTCCAATTAGTCCT
ATTGAGACTGTACCAGTAAAATTAAAGCCAGGAATGGATGGCCCAAAAGTTAAACAATGGCCATTGACAGAGGAAAAAAT
AAAGGCCTTAACAGACATTTGTTTAGAGATGGAAAAAGAAGGAAAAATTTCAAAAATTGGGCCTGAAAATCCATACAATA
CACCAGTGTTTGCCATAAAGAAAAAAGATAGTACTAAATGGAGAAAATTAGTAGATTTCAGAGAACTCAATAAAAGAACT
CAAGACTTCTGGGAGrTCCAATTAGGAATACCTCATCCCGCAGGATTAAAAAAGAAmAAATCAGTAACAGTACTGGATGK
GGGGGATGCATATTTTTCAGTTCCCTTAGATAAGGATTTTAGAAAATATACTGCATTTACTATACCTAGTGTAAATAATG
AGACACCAGGGATTAGATATCAGTACAATGTGCTTCCACAGGGATGGAAAGGATCACCAGCAATATTTCAGGCTAGCATG
ACAAAAATCTTAGAGCCCTTTAGAACAAGAAATCCAGAGATAGTGATCTGCCAATATATGGATGATTTATATGTAGGATC
TGACTTAGAGATAGAACAGCATAGAGCAAAAATAGAGGAGTTGAGAGAGCATCTACTGAAATGGGGATTTACCACACCAG
ACAAGAAAyATCAGAAAGAACCTCCATTTCKTTGGATGGGATATGAACTCCATCCTGACAAATGGACAGTCCAGCMTATA
CAGCTGCCAGACAAAGAAAGCTGGACTGTCAATGATATACAGAAATTAGTGGGAAAACTAAATTGGGCAAGYCAGATTTA
TGCAGGAATTAAAGTAAGGCAACTATGTAAACTCATCAGGGGAACCAAAGCACTGACAGATATAGTACCAYTGACGGAGG
AAGCAGAATTAGAAYTGGCGGARAACAGGGAAATTCTAAAAgAAGCTGTACATGGAGTCTATTATGACCCAGCAAAAGAC
CTAATAGCAGAAATACAAAAACA
>10124_JF273936 02_AG
AAATTTGGCCTTCCAACAAAGGGAGGCCAGGAAATTTTCCTCAGAGCAGACCGGAACCAACAGCCCCAC
CAGCAGAGAGCTTTGGGATGGGGGAAGAGATACCCTC---CTCCCCGAAGCAGGAACCGAGGGACAAGGGAGTATACCCT
CCTTTAACTTCCCTCAAATCACTCTTTGGCAACGACCCkTAGTCGCAGTCAAAGTAGGGGGrCARCTAATAGAAGCCCTA
TTAGACACAGGAGCAGATGATACAGTATTAGAAGACATAAATTTACCAGGAAAATGGAGACCAAAAATGATAGGGGGAAT
TGGAGGTTTYATCAAAGTAAGACAGTATGATCACATACCTATAGAAATTTGTGAAAGAAGGGCCATAGGTACAGTRTTAG
TAGGACCTACACCTGTCAACATAATTGGACGAAATATGTTGACTCAGATTGGTTGTACTTTAAATTTyCCAATTAGTCCT
ATTGAAACTGTACCAGTAAAATTGAAGCCAGGAATGGATGGCCCAAAGGTTAAACAATGGCCATTGACAGAAGAAAAAAT
AAAGGCATTAACAGAAATTTGTGCAGAAATGGAAAAGGAAGGAAAAATTTCAAAAATTGGGCCTGAAAATCCATACAATA
CTCCAGTATTTGCCATAAAGAAAAAGGATAGTACTAAATGGAGAAAATTAGTAGATTTCAGAGAACTCAATAAGAGAACT
CAAGACTTCTGGGAGATCCAGTTAGGAATACCACATCCCGGGGGATTAAAAAAGAACAAATCAGTAACAATACTAGATGT
GGGGGATGCATATTTTTCAGTTCCCTTAGATrAAACTTTTAGAAAGTACACTGCATTTACTATACCTAGTGTAAAyAATG
AGACACCAGGAATTAGATACCAGTACAATGTGCTTCCACAGGGATGGAAAGGATCACCAGCCATATTCCAAGCAAGCATG
ACAAAAATCTTAGAGCCCTTTAGAACAAAAAACCCAGAGATAGTGATCTACCAATATGTGGATGATTTATATGTAGGATC
TGACTTAGAGATAGGGCAGCATAGAGCAAAAATAGAGGAGTTAAGAAACCATCTACTAAAATGGGGATTTACCACACCAG
ACAArAAACATCAGAAAGAACCTCCATTTCTTTGGATGGGGTATGAGCTCCATCCTGACAAATGGACAGTCCAGCCTATA
CAGCTGCCAGACAAAGACAGCTGGACTGTCAATGATATACAGAAATTAGTGGGAAAATTAAATTGGGCAAGTCAGATTTA
TGCAGGAATTCAAATAAAGCAATTGTGTAAACTCCTCAGGGGAGCCAAAGCACTAACAGATrTAGTAACACTGACTGAGG
AGGCAaAAcTAGAGTTAGCAgAAAACAGGGAAATTCTAAAAGAACCTGTACatGGGGTATATTATGAYCCAACAAAAGAc
TTAATAGCAGAAATACAGAAACAAGGACAAG
>10305_JQ796168_02_AG
CAGGAAACTTTCCTCAGAGCAGACCAGArCCAACAGCCCCAC
CAGCAGAGArCTTCGGGATGGGGGAAGAGGTAmCC---YCCTCTCTGAAGCAGGAACCGAGGGACAAGGAATTATACCCT
CCCTTAACCTCCCTCAAATCACTCTTTGGCAGCGACCCTTAGTCACAGTAAGArTAGAGGGACAGCTAATAGAAGCCCTA
TTAGACACAGGAGCAGATGATACAGTATTAGAAGAAATAAATTTACCAGGGAAATGGAAACCAAAAATGATAGGGGGAAT
TGGAGGTTTTATCAAAGTAAGACAATATGATCAGATACTTATAGAAATTTGTGGGAAAGAGGCTATAGGTACAGTGTTAG
TAGGACCTACACCTGTyAACATAATTGGACGAAATATATTGACTCAGATTGGWTGTACTyTAAATTTTCCAATTAGTCCT
ATTGAAACTGTACCAGTAAAATTrAAGCCAGGAATGGATGGCCCAARGGTTAAACAATGGCCATTGACAGAAGAAAAAAT
AAAGGCAYTAACAGAAATTTGTAYRGAAATGGAAAAGGAAGGAAAAATTTCmAAAATTGGGCCTGAAAATCCATACAATA
CTCCAGTATTTGCCATAAAGAAAAArGATAGTACTAAATGGAGAAAATTAGTAGATTTCAGAGAACTCAATAAAAGAACT
CAAGACTTCTGGGAGGTCCAACTAGGAATACCTCATCCCTCGGGATTRAAAAGGAACAAATCAGTAACTGTACTAGATGT
GGGGGATGCATATTTTTCAGTTCCCTTAGATAAAGACTTTAGAAAGTATACTGCATTCACTATACCTAGTATAAATAATG
AAACACCGGGGATTAGATATCAGTACAATGTGCTYCCGCAGGGATGGAAAGGATCACCAGCGATATTTCAGwSTAGCATG
ACAAAAATCYTAGAGCCTTTTAGAACAAACAATCCAGAGATAGTGATTTACCAATATGTAGATGATTTATATGTAGGGTC
TGACTTAGAAATAGAGCAGCATAGAGAAAAAATACAGGAGTTGAGAGAACATCTACTGAAATGGGGATTTTACACACCAG
ACAAAAAACATCAAACAGAACCTCCATTTCTTTGGATGGGATATGAACTCCATCCTGACAAATGGACAGTCCAGCCTATA
GAGCTGCCAGAAAAAGACAACTGGACTGTCAATGATATACAGAAATTAGTGGGAAAACTAAATTGGGCAAGTCAGATTTA
TGCAGGAATTAAAGTAAAGCAACTGTGTAAACTyCTTAGGGGAGCCAAAGCACTAACAGAGATAGTGACACTGACTGAGG
AAGCAGAATTAGAATTGGCAGAAAACAGAGAAATTCTAAAAGAACCTGTACATGGAGTATATTATGACCCAGCAAAAGAC
CTAGTAGCAGAAATACAGAAACAAGGGCAAGATCAATGGACATAT
>10362_JQ796169_02_AG
TTTTAGGGAAAATTTGGCCTTCCAACAAAGGAAGGCCAGGAAATTTTCCCCAGAGCAGACCAGAACCAACAGCTCCAC
CAGCGGAGAGCTTTGGGGTGGGGGAAGAGATACCCCCCTCCTCTCAGAAGCAGGAATTGAAGGACAAGGAACTATACCCT
CCTTTAACTTCCCTCAAATCACTCTTTGGCAGCGACCCTTAGTCACAGTAAAAATAGGGGAACAGCTGATAGAAGCTCTA
TTAGACACAGGAGCAGATGATACAGTATTAGAAGAAATAAATTTACCAGGAAGATGGAAACCAAAAATGATAGGGGGAAT
TGGAGGTTTTATCAAAGTAAGACAGTATGATCAGATATCTATAGAAATTTGTGGAAAAAAGGCTATAGGTACAGTATTAG
TAGGACCTACACCTGTCAACATAATTGGACGAAATATGTTAACTCAGATTGGTTGTACTTTAAATTTTCCAATTAGTCCT
ATTGAAACTGTACCAGTAAAATTGAAGCCAGGAATGGATGGCCCAAAGGTTAAACAATGGCCATTGACAGAAGAAAAAAT
AAAAGCATTAATGGAAATTTGTACAGAGATGGAAAAAGAAGGAAAAATTTCAAAAATTGGGCCTGAAAATCCATACAATA
CTCCAGTATTTGCCATAAAGAAAAAGGATAGTACTAAATGGAGAAAATTAGTAGATTTCAGAGAACTCAATAAAAGAACT
CAAGACTTCTGGGAGATCCAACTAGGAATACCTCATCCCTCGGGGTTAAAAAAGAACAAATCAGTAACAGTACTAGATGk
GGGGGATGCATATTTTTCAGTTCCCTTAGATAAGGACTTTAGAAAATATACTGCATTCACTATACCTAGTGTAAATAATG
AGACACCGGGGATTAGATATCAGTACAATGTGCTTCCACAGGGATGGAAAGGATCACCAGCAATATTTCAGGCTAGCATG
ACAAAAATCTTAGAGCCCTTTAGAACAAAAAATCCAGAAATAGTAATTTACCAATATGTAGATGATTTATATGTAGGATC
TGATTTAGAGATAGGGCAGCATAGAGCAAAAATAGAGGAGTTGAGAGATCATCTACTGAAATGGGGATTTTWCACACCAG
ACAAAAAACATCAGAAGGAACCTCCCTTTCTTTGGCTGGGATATGAACTCCATCCTGACAAGTGGACAGTCCAGCCTATA
GTGCTGCCAGAAAAGGACAGCTGGACTGTCAATGATATACAGAAATTAGTGGGAAAACTAAATTGGGCAAGTCAGATTTA
TGCAGGAATTAGAGTAAAGCAACTATGTAAACTCMTCAGAGGAGCCAAAGCACTGACAGAGGTAGTAACACTGACTGAGG
AAGCAGAATTAGAATTGGCAGAAAACAGAGAAATTCTAAAAGAACCTGTACATGGAGtCTATTATGACCCAGCAAAAGAC
CTAATAGCAGAAATACAAAAACAAGGACAAGACCARTGGACATAT
