# Supplementary material for: HIV-1 drug resistance testing is essential for heavily-treated patients switching from first- to second-line regimens in resource-limited settings: evidence from routine clinical practice in Cameroon
Source: BMC Infect Dis. 2019 Mar 12;19:246. doi: 10.1186/s12879-019-3871-0 (PMC6419466; doi:10.1186/s12879-019-3871-0)
Supplement: Supplementary file 2 — SMF2 - GenBank Submissions grp 6,957,604. (TXT 90 kb) [file 12879_2019_3871_MOESM2_ESM.txt]

>153
CCTCAAATCACTCTTTGGCAACGACCCTTAGTTACAGTAAAAATAGGGGGACAGCTAATA
GAAGCCCTATTAGACACAGGAGCAGATGATACAGTATTAGCAGACATGAATTTACCAGGA
AAATGGAAACCAAAAATGATAGGGGGAATTGGAGGGTTTATCAAAGTAAGACAATACGAT
CAGATACTTATAGAAATTTGTGGAAAAAAGGCTATAGGTACAGTGTTAATAGGGCCTACA
CCTGTCAACATAATTGGACGAAATATGTTGACTCAGATTGGCTGTACYTTAAATTTTCCA
ATTAGCACTATTGAAACTGTACCAGTGACATTAAAGCCAGGAATGGATGGCCCAAAGGTT
AAGCAATGGCCATTGACAGAAGAAAAAATAAAGGCGTTAGTAGACATTTGTACAGAGATG
GAAAAGGAAGGAAAAATTTCAAAAATTGGGCCTGAAAATCCATACAATACTCCARTATTT
GCCATAAAGAAAAARAATAGTGMTAGATGGAGAAAGCTAGTAGATTTCAGAGAACTCAAT
AAAAGAACTCAAGACTTCTGGGAGGTCCAACTAGGGATACCTCACCCCGSGGGATTAAAA
AAGAAAAAATCAGTAACAATACTAGATGTGGGGGATGCATATTTTTCAGTTCCCTTATAT
GAAGACTTCAGAAAGTATACTGCCTTTACAATACCTAGTGTRAATAATGAGACACCAGGA
GTTAGATATCAGTACAATGTGCTTCCACAGGGATGGAAAGGATCACCAGCGATATTTCAA
GCTAGCATGACAAAAATCTTAGAGCCCTTTAGAAAAAGAAATCCAGAGATAGTGATTTGC
CAATATGTGGATGATCTATACGTAGGATCTGACTTAGAGATAGGGCAGCATAGAGCAAAA
ATAGAGGAGCTGAGAGAACATTTACTGAKGTGGGGATTGKYCACACCAGACCAAAAATAT
CAGAAAGAACCTCCATTTCTKTGGATGGGATATGAACTCCATCCTGATAAATGGACAGTC
CAGACTATACAGCTGCCAGAAAAGGACAGCTGGACTGTCAATGACATACAGAAATTAGTG
GGAAAGCTAAATTGGGCAAGTCAGATTTATGCAGGAATTAAAGTAAAGCAGCTGTGTAAA
CTCCTCAGGGGAGCCAAA
>857
CCTCAAATCACTCTTTGGCAACGACCCCTTGTCACAGTAAAAATAGGAGGACAGCTAAAA
GAAGCTCTAYTAGATACAGGAGCAGATGATACAGTATTTGAAGACATAGATTTGCCAGGA
AARTGGAGACCAAAAATGATAGGGGGAATTGGAGGTTTTATCAAGGTAAAACAATATGAT
CAAATACTTATAGAAATTTGTGGAAAAAGGGCTATAGGTACAGTGTTAGTAGGACCTACA
CCTGTCAACATAATTGGACGAAATATGTTGACTCAGATTGGTTGTRCTTTAAATTTCCCA
ATAAGTCCTATTGACACKGTACCAGTAAAATTAAAGCCAGGAATGGATGGACCAAAGGTT
AAACAATGGCCATTGACAGAAGAAAAAATAAAAGCATTAACAGAAATTTGCACAGAGATG
GAAAAGGAAGGAAAAATTTCAAAAATTGGGCCTGAAAATCCATACAATACTCCAGTATTT
GCTATAAAGAAAAAAGACAGCACTAAATGGAGAAAATTAGTAGATTTCAGAGAACTCAAT
AAAAGAACTCAGGACTTCTGGGAAGTTCAATTAGGAATACCACATCCAGCAGGTTTAAAA
AAGAACAAATCAGTAACAATACTGGATGTGGGGGATGCATACTTTTCAGTTCCTTTAGAT
GAAGACTTTAGAAAGTATACTGCATTCACCATACCTAGTACAAACAATGAGACACCAGGA
ATCAGATATCAATACAATGTGCTTCCACAGGGATGGAAAGGATCACCAGCAATATTCCAG
AGTAGCATGACAAAAATTTTAGATCCCTTTAGAGCAAAAAATCCAGAACTAGTCATCTAT
CAATACGTGGATGATTTGTATGTAGGATCTGACTTAGAAATAGAGCAACATAGAGCAAAA
ATAGAGGAGTTGAGAKCTCACCTATTGAGATGGGGGTTTACTACACCAGACAAAAAGCAT
CAAAAGGAACCTCCATTTCTCTGGATGGGATATGAACTCCATCCTGACAAATGGACAGTC
CAGTCCATAGAKCTGCCAGAAAAGGACAGSTGGACTGTCAATGATATACAGAAATTAGTA
GGAAAACTAAATTGGGCAAGTCAGATTTATGCAGGGATTAAGGTAAAGCAGCTATGTAGA
CTACTCAGGGGAGCCAAA
>2792
CCTCAAATCACTCTTTGGCAACGACCCTTAGTTACAGTAARAATAGGGGGACAGCTAATA
GAGGCTCTWTTRGACACAGGAGCAGATGATACAGTATTAGAAGAAATAAGTTTACCAGGA
AAATGGAAACCAAAAATGATAGGGGGAATTGGAGGRTTTATCAAAGTAAGACAATATGAT
CARATACTTATAGAAATTTGTGGRAAAAAGGCTATAGGTACAGTGYTAGTAGGGCCTACA
CCYGTCAACATAATTGGACGAAATATGTTGACTCAGATTGGTTGTACTTTAAATTTTCCA
ATTAGCCCTATTGAAACTGTACCAGTAAARTTAAAGCCAGGAATGGAYGGCCCAARAGTT
AAACAATGGCCATTGACAGAAGAAAAATTAAAAGCWTTAACAGAGATTTGTRCAGAGATG
GAAAAGGAAGGAAAAATTTCAAAAATTGGGCCTGAAAATCCATACAATACTCCAGTATTT
GCCATAAAGARAAARGATRRTACTRAATGGAGAAAATTAVTAGAYTTCAGAGAGCTTAAT
AAAAGAACTCAAGACTTCTGGGAGGTCCAACTWGGAATACCTCATCCTGCGGGATTAAAA
ARGAAYARATCAATAACARTACTAGAYGTGGGRGATGCATATTTTTCAGTTCCCTTACAT
GAAGACTTTAGAAARTATACTGCATTCACTATACCTAGTATAAAYAATGAGACACCGGGG
ATTAGATATCARTACAATGTGCTCCCACAGGGATGGAAAGGATCACCAGCAATATTTCAG
GCTAGCATGACAAAAATCTTAGAGCCCTTTAGAACAAAAAATCCAGAAATAGTGATTTGC
CAATATGTGGATGATTTATATGTAGGCTCTGACTTAGAGATAGGGCAGCATAGAGCAAAA
ATAGAGGAGYTGAGAGAACATTTACTGAGATGGGGATTGACCACACCAGACAAAAAATAT
CAGARAGAACCTCCATTTCKTTGGATGGGATATGAACTCCATCCTGACAAATGGACAGTC
CAGCCTATACAGTTGCCAGAAAARGACAGCTGGACTGTCAAYGATATACAGAAATTAGTA
GGRAAACTAAATTGGGCAAGYCAGATTTATGCAGGGATTAARGTRARGCAACTGTGTAAA
CTCCTCAGGGGAGCCAAA
>3072  
CCTCAAATCACTCTTTGGCAACGACCCCTTGTCACAATAAAAATAGCGGGGCAGCTGAAG
GAAGCTCTATTAGATACAGGAGCAGATGATACAGTATTAGAAGAGATGGATTTGCCAGGA
AGATGGAAACCAAAAATGATAGGGGGAATTGGAGGTTTTATCAAAGTAAGACAGTATGAG
GAAATAACCATAGAAATTGAGGGAAAAAAGGCCATAGGTACAGTGTTAATAGGACCTACC
CCTGTCAACATAATTGGAAGGAACTTGTTGACTCAGATTGGATGTACTTTAAATTTTCCA
ATTAGTCCTATTGACACTGTACCAGTAAAATTAAAACCAGGAATGGATGGCCCAAAAGTT
AAACAATGGCCATTGACAGAAGAAAAAATAAAAGCATTAACAGAAATTTGTACAGAAATG
GAAAAGGAAGGAAAAATTTCAAAAATTGGGCCTGAAAATCCATATAACACTCCAGTGTTT
GCCATAAAGAAAAAGRACAGCACTARATGGAGAAAATTAGTTGATTTTAGGGAACTCAAT
AAAAGAACTCAAGACTTCTGGGAAGTTCAAYTAGGAATACCACATCCAGCAGGGTTAAAA
AAGAACAAATCAGTAACAGTACTAGATGTGGGGGATGCATATTTTTCAGTCCCTTTAGAT
RAAARCTTCAGAAAGTATACTGCATTCACTATACCTAGTACAAACAATGAGACACCAGGA
ATTAGATATCAGTACAACGTGCTACCACAGGGATGGAAAGGATCACCAGCAATATTCCAG
AGTAGCATGACAAAAATCTTAGAACCATTTAGAAAAMACAACCCAGAAATAGTTATCTAT
CAATACGTGGATGACTTGTATGTGGGATCTGACTTAGAAATAARGCAGCATAGAGAAAAG
GTAGAGGAATTAAGGGAGCATCTGTTAAAGTGGGGATTCTACACACCAGATAAAAAACAC
CAGAAAGAACCTCCATTCCTCTGGATGGGATATGAGCTCCATCCTGACACATGGACGGTA
CAACCTATACAGCTGCCAGAAAAGGAATGCTGGACTGTCAATGATATACAAAAATTAGTG
GGAAAACTAAATTGGGCAAGTCAGATTTATGCAGGAATTCAAGTAAAACAGTTATGTAGG
CTCCTTAGGGGGACAAAA
>3379
CCTCAAATCACTCTTTGGCAGCGACCCTTAGTCGTAGTAAAAATAATGGGACAGCTAATA
GAAGCCCTATTAGATACAGGAGCAGATGATACAGTATTAGAAGACATAAATTTACCAGGA
AARTGGAAACCAAAAATGATAGGGGGAATTGGAGGTTTTATCAAAGTAAGACAATATGAT
CAGATACYTATAGAAATTTGTGGAAARAAGGCCATAGGTACAGTATTAGTAGGACCTACA
CCTGTCAACATAATTGGACGAAATATGTTGACTCAGATTGGTTGTACTTTAAATTTTCCA
ATWAGTCCTATTGAAACTGTGCCAGTAAAATTAAAGCCAGGAATGGATGGCCCAAAGGTT
AAACAATGGCCATTGACAGAAGARAAAATAAAAGCATTAACAGAAATTTGTGCAGAAATG
GAAAAGGAAGGAAAAATTTCAAAAATTGGGCCTGAAAATCCATACAATACTCCAGTATTT
GCCATAAAGAAAAAAGATAGTACTAAATGGAGAAAATTAGTAGATTTCAGAGAACTTAAC
AAGAGAACTCAAGACTTCTGGGAGRTCCAATTAGGAATACCTCATCCMGCGGGRTTARWA
AAGAAMAAATCAGTAACAGTACTAGATGTGGGGGATGCATATTTTTCAGTTCCCTTAGAT
AAAGACTTYAGAAAGTATACTGCATTCACTATACCTAGTTTAAATAATGAGACACCAGGG
ATTAGATATCAGTACAATGTGCTTCCACAGGGATGGAAAGGATCACCAGCAATATTTCAG
GCAAGCATGACAAAAATCTT-GAGCCCTTTAGAACAAAAAATCCAGAGATGGTGATCTGC
CAGTACRTGGATGATTTATATGTAGSGTCTGACTTAGAGATAGGGCARCATAGAGCAAAA
ATAGARGAGTTAAGARCACATCTAYTGGAMTGGGGATTTACTACACCAGATAAGAARCAT
CAGAARGAACCTCCATTTCKTTGGATGGGATATGAACTCCATCCTGACAAATGGACAGTC
CAGCCTATACAGCTACCAAACAAAGAAAGCTGGACTGTCAATGATATACAGAAATTRGTR
GGAAAGCTAAATTGGGCAAGTCAGATTTATGCAGGGATTAAAGTAAAGCAACTGTGTAAA
CTTCTCAGGGGAGCCAAA
>3491
CCTCAAATCACTCTTTGGCAACGACCCTTAGTCACAGTAAGAATAGGGGGACAGCTAATA
GAAGCCCTATTAGACACAGGAGCAGATGATACAGTGCTAGAAGATATAAATTTACCAGGA
AAATGGAAACCAAAAATGATAGGGGGAATTGGAGGTTTTATCAAAGTGAGACAGTATGAT
CAGATACTTATAGAAATTTGTGGAAAAAAGGCCATAGGTACAGTATTAGTAGGACCTACA
CCTGTTAACATAATTGGACGAAATATGTTGACTCAAATTGGCTGTACTTTAAATTTTCCA
ATTAGTCCTATTGAAACTGTGCCAGTAAAATTAAAGCCAGGAATGGATGGCCCAAAGGTT
AAAMAATGGCCATTGACAGAAGAAAAAATAAAAGCATTAACAGAAATTTGTACAGAAATG
GAAAATGAAGGAAAAATTTCAAAAATTGGGCCTGAAAATCCATACAACACTCCAGTATTT
GCCATAAAGAAAAAGGACGGTACTAAATGGAGAAAATTAGTAGATTTCAGAGAACTCAAT
AAAAGAACTCAAGACTTCTGGGAGGTTCAATTAGGAATACCTCATCCCGCGGGACTGAAA
AAGAATAAATCAGTAACAGTATTAGATGTGGGGGATGCATATTATTCAGTRCCCTTAGAT
AAAGACTTTAGAAAGTATACTGCATTCACTATACCTAGTRTAAATAATGAGACACCAGGA
ATTAGATATCAGTACAATGTGCTTCCAATGGGATGGAAAGGATCACCAGCAATATTTCAG
GCAAGCATGACAAAAATCTTAGAGCCATTTAGAATAAAAAATCCAGAGATGGTGATCTAC
CAATATGTGGATGACTTATATGTAGGATCAGACTTAGAGATAGGGCAGCATAGAGCAAAA
ATAGAAGAGCTAAGACAACATCTACTGAAATGGGGATTCACCACACCAGATAAAAAACAT
CAGAAAGAACATCCATTTCTTTGGATGGGATATGAACTCCATCCAGACACATGGACAGTC
CAGCCTATAGTACTGCCAGATAAAGATAGCTGGACTGTCAATGATATACAGAAATTAGTG
GGAAAA-TAAATTGGGCAAGTCAGA
>3679
CCTCAAATCACTCTTTGGCAACGACCCTTAGTTACAGTAAGAATAGGGGGACAGCTAATA
GAAGCTCTATTAGACACAGGAGCAGATGATACAGTATTAGAAGAAATAAATTTACCAGGA
AAATGGAAACCAAAAATGATAGGGGGAATTGGAGGTTTTATCAAAGTAAGACAATATGAT
CAGATACTTATAGAAATTTGTGGAAAAAAGGCTATAGGTACAGTGTTGGTAGGACCTACA
CCTGTCAACATAATTGGACGAAATATGTTGACTCAGATTGGTTGTACTTTAAATTTTCCA
ATTAGTCCTATTGAAACTGTACCAGTAAAATTGAAGCCAGGAATGGATGGCCCAAGGGTC
AAACAATGGCCATTGACAGAAGAAAAAATAAAGGCATTAACAGATATCTGTACAGAAATG
GAAAAGGAAGGAAAAATTTCAAAAATTGGGCCTGAAAATCCATACAATACTCCAGTATTT
GCCATAAAGAAAAAAGATGGTACTAAATGGAGAAAAATAGTAGATTTCAGAGAACTCAAT
AAAAGAACTCAAGACTTTTGGGAAGTCCAATTAGGAATACCTCATCCCGGGGGATTAAAA
AAGAATAAATCAGTAACAGTACTAGATGTGGGGGATGCATATTTTTCAGTTCCCTTATAT
GAAGACTTTAGAAAGTATACTGCATTCACTATACCTAGTATAAATAATGAGACCCCAGGG
ATTAGATATCAGTACAATGTGCTTCCCCAGGGATGGAAAGGATCACCAGCAATATTTCAG
GCTAGCATGACGAAAATCTTAGAGCCCTTTAGAACAAAAAATCCAGAGATGGTGATTTAC
CAGTACGTGGATGATTTGTATGTAGGATCTGACTTAGAGATRGGGCAACATAGAGCAAAA
ATAGATGAATTAAGAGAACATTTACTCAGATGGGGATTTTTCACACCAGACCAAAAACAT
CAGAAAGAGCATCCATTTCATTGGATGGGATATGAACTCCATCCTGACACATGGACAGTC
CAGTCTATACAGCTGCCAGAAAAAGACAGCTGGACTGTCAATGATATACAGAAATTAGTG
GGAAAACTAAATTGGGCAAGTCAGATTTATGCAGGAATTAAAGTAAAGCAACTGTGTAAA
CTCCTCRGGGGAGCCAAA
>4485
CCTCAAATCACTCTTTGGCAACGACCYGTAGTCACAGTAAGAATAGGGGGACAGCYAGTA
GAAGCCCTATTAGACACAGGAGCAGATGATACAGTATTAGAAGAAATAAATTTACCAGGA
AAATGGAAACCAAAAATGATAGGGGGAATTGGAGGTTTTATCAAAGTAAGACAGTATGAT
CAGATACTTMTAGAAATTTGTGGRAAAAARGCCATAGGTACAGTATTAGTRGGACCTACA
CCTGTCAACATAATTGGACGAAATATGTTGACTCAGATTGGTTGTACTTTAAATTTTCCM
ATTAGTCCTATTGAAACTGTACCAGTAAAAYTGAAGCCAGGRATGGATGGRCCAAAGGTT
AAACAATGGCCATTGACAGAAGAAAAAATAAAAGCATTAACAGACATTTGTACAGACATG
GAAAAGGAAGGAAAAATTTCAAAAATTGGGCCTGAAAATCCATACAATACTCCAGTATTT
GCCATAAAGAAAAAAGATGGTACTAAATGGAGAAAATTAGTAGATTTCAGAGAACTCAAT
AAGAGAACTCAAGACTTCTGGGAGATTCAATTAGGCATACCTCAYCCAGSGGGATTAAAA
ARGAACAAATCAGTAACAGTACTAGATGTGGGGGATGCATATTTTTCAGTYCCCTTAGAT
AAAGACTTTAGAAAGTACACTGCATTCACTATACCTAGTATRAATAATGAGAGACCAGGG
ATTAGATATCAGTACAATGTGCTTCCACAGGGATGGAAAGGATCACCAGCAATATTTCAG
GCAAGTATGACAAAAATTCTAGAGCCCTTTAGAACAAAMAATCCAGAGATAGTGATCTAC
CAATATGTGGATGATTTATATGTAGGATCAGACTTAGAGATAGGGCAGCATAGAGCAAAA
ATAGAAGARTTGAGAGAACATCTACTGAAGTGGGGATTTTACACACCAGACAAAAAGCAT
CAGAAAGAACCTCCATTTCTTTGGATGGGATATGAACTCCATCCTGACAAATGGACAGTC
CAGCCTATACAGCTGCCAGAAAAGGACAGCTGGACTGTCAATGATATACAGAAATTAGTA
GGAAAACTAAATTGGGCAAGTCAGATTTATGCAGGAATTAAAGTAAAGCAACTGTGTAAA
CTCCTCAGGGGAGCCAAA
>4649
CCTCAAATCACTCTTTGGCAACGACCCATAGTCACAGTAAGAATAGAGGGTCAGCTAATA
GAAGCTCTATTAGACACAGGAGCAGATGATACWGTATTAGAAGACATAAATTTACCAGGA
AAATGGAARCCAAAAATGATAGGGGGAATTGGAGGTTTTATCAAAGTAAGACAGTATGAT
CAGATACTTATAGAAATTTGTGGAAAGAAGGCCATAGGTACAGTATTAGTAGGACCTACA
CCTGTCAACATAATTGGACGAAATATGTTGACTCAGATTGGTTGTACTTTAAATTTTCCC
ATTAGTCCTATTGAAACYGTACCAGTAAAATTAAARCCARGRATGGRTGGCCCAAAGGTT
AAACAATGGCCATTGACAGAAGAAAAAATAAAAGCATTAACAGAGATTTGTTCAGAAATG
GAAMAAGAAGGAAAAATTTCAAAGATTGGGCCTGAAAATCCATACAATACTCCAATATTT
GCCATAAARAAAAAGAATAGTACTAAATGGAGAAAATTAGTAGATTTCAGAGAACTCAAT
AAGAGAACTCAAGACTTCTGGGAGGTCCAAYTGGGAATACCTCATCCTGCAGGTTTACAC
AAGAAAAAATCAGTAACAGTACTAGATGTRGGGGATGCATATTTTTCAGTTCCCTTAGAT
AAARAATTTAGAAAATACACTGCATTCACTATACCTAGTATAAATAATGAGACACCAGGG
GTTAGATATCAGTACAATGTGCTTCCACAGGGATGGAAAGGATCACCAGCAATATTTCAG
GCRAGCATGACAAAAATCTTAGAGCCTTTTAGAACAAAAAATCCAGAGATAGTGATCTAC
CAATATGTAGATGATTTATATGTAGCATCAGACTTAGAGATAGGGCAGCATAGAGCAAAA
ATAGAGGAGCTAAGAGGGCATCTACTGAAGTGGGGATTTACTACACCAGACMMAAAGTAT
CAGAAAGAACCTCCATTTCTTTGGCTGGGATATGAACTCCATCCTGACAAATGGACAGTY
CAGCATATACAGCTACCAGAAAAGGACAGCTGGACTGTCAATGATATACAAAAAYTAGTG
GGAAAACTAAATTGGGCAAGTCARATTTATGCAGGAATTAAAGTAAAGCAATTGTGTAGA
CTCCTCAGGGGAGCCAAA
>4661
CCTCAAATCACTCTTTGGCAGCGACCAATAGTCACAATAAAAATAGGGGGGCAATTAARG
GAGGCTTTATTAGATACAGGGGCAGATGAYACAGTATTAGAAGATATAAATTTGCCAGGA
AAATGGAAACCAAAAATGATAGGGGGAATTGGAGGGTTTATCAAAGTAAGACARTATGAG
CAAGTACCAATAGAAATTTGTGGACAAAARGCTGTAGGTACAGTATTAGTAGGGCCTACY
CCTGTCAACATAATTGGAAGAAATCTGTTGACTCAGATTGGTTGCACTTTAAATTTTCCA
ATTAGYCCTATTGAAACTGTACCAGTAAAATTAAAGCCAGGAATGGATGGCCCAAAGGTT
AAGCAATGGCCATTGACAGAAGAAAAATTAAAAGCATTAAYAGAAATCTGTRARGARATG
GAAAAAGAAGGAAAGATATCAARAATTGGGCCAGAAAATCCATATAATACTCCAGTATTT
GCCATAAAGAAAAAGGACAGTGCTAAATGGAGAAAATTAGTAGACTTCAGAGAACTTAAT
AAAAGAACTCAAGATTTCTGGGAGRTTCAATTAGGAATACCACACCCTGCAGGGRTAAAA
AAGARAAAATCAGTAACAGTACTGGATGTGGGGGACGCATATTTCTCAGTTCCTTTAGAT
CCGGAATTCAGGAAGTACACTGCATTCACTATACCCAGTATCAACAATGAGACACCAGGA
ATTAGATATCAGTACAATGTACTTCCACAGGGATGGAAAGGGTCGCCAGCAATATTCCAA
GMTAGCATGACAAAAATTTTAGAGCCCTTTAGAAAGAAAAATCCAGAAATAGACATTATA
CAATACGTAGATGATTTGTATGTAGGGTCTGACTTAGAAATAGGACAGCATAGGGCAAAA
ATAGAAGAATTGAGAGAACATCTATKGAGATGGGGATTYTTTACACCAGATAAAAAACAT
CAGAAAGAMCCCCCATTTCTTTGGATGGGGTATGAACTCCATCCTGACAAATGGACAGTA
CAGCCTATACAATTGCCAGACAAGAGCAGCTGGACTGTCAATGATATACAGAAGTTAGTG
GGAAAACTAAATTGGGCAAGTCAAATTTATCCAGGGATTAGAGTAAAGCATTTATGTAAA
CTCCTTAGAGGAGCCAAA
>4925
CCTCAAATCACTCTTTGGCAACGACCCTTAGTCACAGTAAGAATAGRGGGACAGCTAATA
GAAGCCCTATTAGAYACAGGAGCAGATGATACAGTATTAGAAGAAATAAATTTACCAGGA
AAATGGAAACCAAAAATGATAGGGGGAATTGGAGGTTTTATCAAAGTAAGACAGTATGAT
CAGATACTTATAGAAATTTGTGGRAAAAAGGCCATAGGCACAGTATTAGTAGGACCTACA
CCTGTCAACATAATTGGACGAAATATGTTGACTCAGATTGGATGCACTTTAAATTTTCCA
ATTAGTTCTATTGAAACCGTGCCAGTAAAATTGAAGCCAGGAATGGATGGCCCAARGGTA
AAACAATGGCCATTGACAGAAGAAAAAATAAAAGCATTAACAGAAATTTGTACAGAGMTG
GAAAAGGAAGGAAAAATTTCAAAAATTGGGCCTGAAAATCCATATAATACTCCARTATTT
GCAATAAAGAAAAAARATAGTACTARATGGAGAAAATTAGTAGATTTCAGAGAACTCAAT
AARAGAACTCAAGACTTCTGGGAARTCCAATTAGGAATACCTCATCCCGCAGGATTAAAA
AAGAACAAATCAGTAACAGTACTAGATGTGGGGGATGCATATTTTTCAGTTCCTTTAGAT
AAAGAATTTAGAAAGTACACTGCATTCACTATACCTAGTGTAAATAATGAGACACCAGGG
ATTAGATATCAGTACAATGTGCTTCCACAGGGATGGAAAGGATCACCAGCAATATTTCAA
GCAAGCATGACAAAAATCTTAGAGCCTTTTAGAAYAAAAAATCCAGAAATAGTGATCTAC
CAATATGTGGATGATTTATATGTAGGATCAGACTTAGAGATAGGACAGCATAGAGCAAAA
ATAGAGGAGCTGARASAACATCTACTGAGGTGGGGATTTTACACACCAGACMAAAAACAT
CAGAAAGAACCTCCATTTCTTTGGATGGGATATGAACTCCATCCTGMCAGCTGGACAGTT
CAGCCTATACAGCTGCCAGAAAARGACAGCTGGMCTGTCAATGATATACAGAAATTAGTG
GGAAAACTAAATTGGGCAAGTCAGATATATGCAGGAATTAAAGTAAAGCAR
>5504
CCTCAAATCACTCTTTGGCAACGACCAATGRTCACAGTAARARTAGGAGGACAGCCAATA
GAAGCTTTATTAGACACAGGAGCAGATGATACAGTATTAGARGACATAAATTTACCAGGA
AAATGGAAACCAAAAATGATAGGGGGAATTGGCGGTTTTATCAAAGTAAGACAATATGAT
CAGATACYTATAGAAATTTGTGGAAAAAAGGCCATAGGTACAGTATTAGTAGGACCTACM
CCTGTCAACATAATTGGACGAAATATATTGACTCAGATTGGTTGTACTTTAAATTTTCCA
ATTAGTCCTATTGAAACTGTGCCAGTAAAATTAAAGCCAGGAATGGATGGGCCAAAGGTT
AAACAATGGCCATTGACAGCAGAAAAAATAAAAGCATTAACAGACATTTGTACAGAAWTG
GAAAAGGAAGGAAAAATTTCAAAAATTGGGCCTGAAAATCCATACAATACTCCAATATTT
GCTATAAAGAAAAARGACAGTACTAARTGGAGAAAATTAGTAGATTTCAGAGAACTCAAT
AAGAGAACTCAAGATTTCTGGGAGGTMCARTTAGGAATACCTCATCCCGCGGGATTAAAA
AAGAAGAAATCAGTAACAGTACTAGATGTAGGGGATGCATATTTTTCAGTGCCCTTAGAT
AAAGACTTTAGAAAGTATACTGCATTCACTATACCTAGTGTAAATAATGAAACACCAGGA
ATTAGATATCAGTACAATGTGCTTCCACAGGGATGGAAAGGATCACCAGCAATCTTTCAG
GCAAGCATGACAAAAATCTTAGAGCCCTTTAGAACAGAAAATCCAGAGATGGTGATCTAC
CAATACGTGGATGATTTATTAGTAGGATCAGACTTAGAGATAGGGCAACATAGAGCAAAA
GTRGARAAGTTGAGAGAACATCTACTGAGATGGGGATTAACCACACCAGACAAAAAACAT
CAGAAAGAACCTCCATTTCTTTGGATGGGATATGAACTTCATCCTGACAAATGGACAGTC
CAGCCTATACAGCTGCCAGAAAAAGACAGCTGGACTGTCAATGATATACAGAAATTAGTG
GGAAAATTAAATTGGGCAAGTCAGATTTATCCTGGCATTARAGTAAAGAACCTATGTAAA
CTCATCAGGGGAACCAAA
>6168
CCTCAAATCACTCTTTGGCAACGACCCGTTGTCACAGTAAAAGTAGGAGGACAAMTAAAA
GAAGCTCTACTAGATACAGGAGCAGATGATACAGTATTAGAAAACATAGATTTGCCAGGR
AAATGGARACCAAAAATGATAGGGGGAATTGGAGGTTTTATCAAGGTAAGACAATATGAT
CAAATACTTATAGAAATTTGTGGAAAAAAGGCTATAGGTACAGTATTAGTAGGACCTACA
CCTGTCAACATAATTGGACGAAATATGTTGACTCRAATTGGCTGTACTYTAAATTTTCCA
ATTAGTCCTATTGAAACAGTGCCAGTAAAATTGAAGCCRGGAAKGGATGGCCCAAAGGTT
AAACAATGGCCATTAACARAAGAAAAAATAAAAGTATTAACAGAAATTTGTTTAGAGATG
GAAAAAGAAGGAAAAATTTCAAAAATTGGGCCTGAAAATCCATACAATACTCCAGTGTTT
GTCATAAAGAGAAAAGACGGCACCAGATGGAGAAAATTAATAGATTTCAGAGAACTCAAT
AAGAGAACTCAGGATTTCTGGGRAGTGCAATTAGGAATACCACATCCAGCGGGTTTAAAA
AAGAACAARTCAGTAACAATATTGGATGTGGGGGATGCATACTTTTCAGTTCCTTTACAT
GAAGACTTTAGAAAGTATACTGCATTCACAATACCTAGTTTAAATAATGAGACACCAGGA
ATTAGATATCAGTACAATGTGCTGCCCATGGGATGGAAAGGATCACCAGCAATATTTCAG
GCAAGCATGACAAAAATCTTAGAGCCCTTTAGAACAAAAAATCCAGARATAGTGATTTGC
CAATATGTGGATGATTTATATGTAGGATCAGATTTAGAGATAGGGCAACACAGAACAAAA
ATAGAGGARCTGAGAGCTCATCTATTGAGCTGGGGGTTWACTACACCAGAAGAAAAGCAT
CAAAAGGAACCTCCATTTCGCTGGATGGGATATGAGCTCCATCCTGACAAATGGACAGTC
CAGMCTATACAGCTGCCAGAAAARGACAGCTGGACTGTCAATGATATACAGAAACTAGTG
GGAAAATTAAATTGGGCAAGTCAGATTTATGCAGGAATTAAAGTAAAGCAACTGTGTAAA
CTCCTCAGGGGAGCAAAA
>7657
CCTCAAATCACTCTTTGGCAACGACCCCTTGTCACAATAAAGGTAGGGGGACAGCTAAAA
GAAGCCCTATTAGATACAGGAGCAGATGATACAGTATTAGAAGACATAGATTTRCCAGGA
AGATGGAAACCAAAAATGATAGGGGGAATTGGAGGTTTTATCAAAGTAAGACAGTATGAT
CARATACCTATAGAAATCTGTGGACATAAGGCTATAGGTACAGTATTAGTAGGACCTACA
CCTGTCAACATAATTGGAAGAAATTTGTTGACCCRGATTGGCTGCACTTTAAATTTTCCA
ATTAGTCCTATTGAAACTGTACCAGTAAAATTAAAGCCAGGAATGGATGGCCCAAAAGTT
AAACAATGGCCATTGACAGAAGAAAAAATAAAAGCATTAACAGAAATTTGTACAGAAATG
GAAAAGGAAGGAAAAATTTCAAGAATCGGGCCTGAAAATCCATACAACACTCCAATATTT
GCTATAAAGAAAAAAGACAGTACTAARTGGAGAAAATTAGTAGATTTTAGAGAACTTAAT
AAGAGAACTCAAGACTTTTGGGAAGTTCAATTAGGAATACCGCATCCTGCAGGGCTGAAA
AAGAACAAATCAGTAACAGTACTGGATGTAGGTGATGCATATTTTTCAGTTCCCTTAGAT
GAAGATTTTAGAAAGTACACCGCATTCACCATACCTAGTRTAAACAATSRGACACCAGGA
ATTAGATATCAATACAATGTGCTTCCACAGGGATGGAAAGGATCACCAGCAATATTCCAA
AGTAGTATGACAAAAATCTTAGATCCATTTAGAAAGCAAAATCCAGAGCTAGTTATCTRT
CAATACRTGGATGACTTGTATGTAGGATCTGATTTAGAAATAGAGCAGCATAGAACAAAA
ATAGAAAAATTAAGAGCACATTTATTGAGGTGGGGACTCACCACACCAGACAAAAAACAT
CAGAAAGAACCTCCATTTCTTTGGATGGGT
>7708
CCTCAAATCACTCTTTGGCAACGACCCAATATAMCAGTAAAAATAGGGGGGCAGCCAATA
GAAGCCCTATTAGATACAGGAGCAGATGATACAGTATTRGAAGACATAAATTTACCAGGA
AAATGGAAACCAAAGATGATAGGGGGAATTGGAGGTTTTATCAAAGTAAGACAATATGAT
CAGATACKTATAGAAATYTGTGGAAAAAGGGCTATAGGTACAGTGTTAGTAGGACCTACA
CCTGTCAAYATAATTGGACGAAATATGTTGACTCAGATTGGTTGTACTTTAAATTTTCCA
ATTAGTCCTATTGAAACTGTACCAGTAAAATTAAAGCCAGGAATGGATGGCCCAAAGGTT
AAACAGTGGCCATTGACAGAAGAAAAAATAAAGGCATTAAMAGAAATTTGTGCAGAAWTG
GAAAAGGAAGGAAAAATTTCAAAAATTGGGCCTGAAAATCCATACAATACTCCAGTATTT
GCCATAAAGAAAAAGGATRGTACTAAATGGAGAAAATTAGTAGATTTCAGAGAACTTAAT
AAAAGAACTCAAGATTTCTGGGAGGTCCAAYTAGGAATACCTCATCCCGCAGGATTAMAA
AAGAACAAATCAGTGACAGTACTRGATGTAGGGGATGCATATTTTTCAGTTCCCTTAGAT
GAGARCTTTAGAAAGTATACTGCATTCACYATACCTAGCACAAAYAATGAGACACCGGGG
ATTAGRTATCAGTACAATGTGCTTCCACAGGGATGGAAAGGATCACCAGCAATATTTCAG
GCTAGCATGACAAAGATCTTAGAGCCCTTTAGAACAAAATATCCAGAGATAGTGATTTAC
CAGTATGTGGATGATTTATATGTAGGATCTGACTTAGAAATAGGGCAACATAGAGCAARA
ATAGAGGAGTTGAGARATCATCTRTTGAAGTGGGGATTTTTCACACCAGACAAAAAACAT
CAGAAGGAACCTCCATTTCTTTGGATGGGATATGAACTCCATCCTGACAAATGGACAGTC
CAGCCTATACAGTTGCCAGAAAAGGAAAGTTGGACTGTCAATGATATACAGAAATTAGTG
GGAAAACTAAATTGGGCAAGTCAGATTTATGCAGGAATTAAAGTAAAGCAACTGTGTAAA
CTCCTCAGGGGAGCCAAA
>7943 
CCTCAAATCACTCTTTGGCAACGACCCYTAGTCACAGTCARAATAGGGGGRCAGCTAATA
GAAGCCCTATTAGACACAGGAGCAGATGATACAGTATTAGAACAAATAAATTTACCAGGA
AAATGGAAACCAAAAATGATAGGGGGAATTGGAGGATTTATYAAAGTAAGACAATATGAT
CAAATACTTATAGAGATTGRGGGAAAAAAGGCTATAGGRACAGTATTRGTAGGACCTACT
CCTATCAACATAATTGGAAGAAATATGTTGACTCAGATTGGTTGTACTTTAAATTTTCCA
ATTAGTCCTATTGAAACTGTACCRGTAAAATTAAAGCCAGGAATGGATGGCCCAAARATT
AAACAATGGCCATTGACAGAAGAAAAAATAAAAGCATTGATGGAAATTTGTACAGAAATG
GAAAAGGAAGGRAAAATTTCAAAAATTGGGCCTGAAAATCCATACAACACTCCAATATTT
GCMATAAAGAAAAAAGACAGTACTAAATGGAGAAAATTGGTAGATTTCAGGGAGCTCAAT
AAAAGAACTCARGACTTCTGSGAGGTCCAATTAGGTATACCTCATCCCGCAGGATTAAAA
AAGAAAARATCAGTAACAGTACTAGATGTGGGAGATGCATATTTTTCAGTTCCCTTAGAT
GAAAACTTYAGAAAGTATACTGCATTCACTATACCTAGTGTAAACAACGAGACACCAGGG
ATTAGATATCAATACAATGTGCTTCCACAGGGRTGGAAAGGATCACCAGCAATATTTCAG
AGTAGCATGAYAAAAATCTTAGAGCCCTTTAGAACAAAMAATCCAGAAATGGTGATCTAC
CAATACATGGATGATTTATATGTAGGATCTGACTTAGAAATAGGGCAGCATAGAGCAAAA
ATAGAGGAGTTAAGARAWCATCTAYTGAAATGGGGATTTACCACACCAGATAAAAAACAT
CAGAAAGAACCTCCATTTCTTTGGATGGGATATGAGCTCCATCCYGACAAATGGACGGTA
CAACCTATACAGCTGCCAGACAAGGAAGACTGGACTGTCAATGATATACAAAAATTAGTG
GGAAAACTAAATTGGGCAAGTCAGATTTATCCAGGGATTAAAGTAAAGCAACTATGTAAA
CTTCTTAGGGGGACAAAA
>8760
CCTCAAATCACTCTTTGGCAACGACCCTTAGTCACAGTAAGAATAGGGGGACAGCTAATA
GAAGCCCTATTAGACACAGGAGCAGATGATACAGTATTAGAAGAAATAAATTTACCAGGA
AAATGGAAACCAAAAATGATAGGGGGAATTGGAGGTTTTATCAAAGTAAGACAATATGAT
CAGATACTTATAGAAATTTGTGGAAAAAAGGCCATGGGTACAGTATTAGTAGGACCTACC
CCTGTCAACATAATTGGACGAAATATGTTGACTCAGATTGGTTGTACTTTAAACTTTCCA
ATTAGTCAGATTGAAACTGTGCCAGTAAAACTGAAGCCAGGAATGGATGGCCCAAAGGTT
AAACAATGGCCATTAACAGAAGAAAAATTAAAAGCATTAACAGACATTTGTTTAGAGATG
GAAAAGGAAGGAAAAATTTCAAAAATTGGGCCTGAAAATCCATATAACACTCCAGTATTT
GCCATAAAGAAAAAAGATAGTACTAAATGGAGAAAATTAGTAGATTTCAGAGAACTCAAT
AAGAGAACTCAAGATTTCTGGGAGGTCCAATTAGGAATACCTCATCCTGCAGGATTAAAA
AAGAAAAAATCAGCAACAGTACTAGATGTAGGGGATGCATATTTTTCAGTTCCCTTAGAT
GAAGAATTTAGAAAGTACACTGCATTCACTATACCTAGTATAAATAATGAAACACCAGGG
ATTAGATATCAGTATAATGTGCTTCCACAGGGATGGAAAGGATCACCAGCAATATTTCAA
GCAAGCATGACAAAAATCTTAGAGCCCTTTAGAACAGCAAATCCAGAGATAGTGATCTAC
CAATATGTGGATGATTTGTATGTAGGATCAGACTTAGAGATAGGGCAGCATAGAGCAAAA
WTARAGGAGGTGAGAAAACWTTTCTTGAAWTGGGGATTTACCACACCAGACAAAAAGCAT
CAGAAAGAATATCCACTTYTTTGGATGGGATATGAACTCCATCCTGACAAAWGGACAGTC
CAACCTATACAGCTGCCCGAAAGAGACAGCTGGACWGTCAATGATATACAGAAATTAGTG
GGAAAACTAAATTGGGCAAGTCAGATTTATGCAGGAATAAAAGTAAAGCAACTGTGTAAA
CTCCTCAGGGGAGCCAAA
>9243
CCTCAAATCACTCTTTGGCAACGACCCTTAGTTACAGTAAGAATAGGGGGACAACTAATA
GAAGCTCTATTAGACACAGGAGCAGATGATACAGTATTAGAAGAAATAAATTTACCAGGA
AAATGGAAACCAAAAATGATAGGGGGAATTGGAGGTTTTATCAAAGTAAGACAATATGAT
CAGATACTTATGGAAATTTGTGGGAAAARRGCTRTAGGTACAGTGTTAGTAGGACCTACA
CCTGTCAACATAATTGGACGRAAYATGTTGACTCAGATTGGTTGTACTTTAAATTTTCCA
ATWAGTCCTATTGAAACTGTACCAGTAACATTAAAACCAGGAAKGGATGGCCCAAAGGTT
AAACAATGGCCATTGACAGAAGAAAAAATAAAGGCATTAACAGAAATTTGTGMAGARYTG
GAAARGGAWGGRAAAATTTCAAGAATTGGGCCTGAAAATCCATACAATACTCCAGTATTT
GCCATAAAGAAGAAAAATAGTACTAAATGGAGAAAATTAGTAGATTTCAGAGAACTCAAT
AAGAGAACTCAAGACTTCTGGGAGGTCCAACTAGGGATACCTCATCCTGCGGGATTAAAA
AAGAAAAAATCAGTAACAGTACTRGATGTGGGGGATGCATATTTTTCAATTCCCTTATAT
GAAGRCTTTAGAAAGTATACTGCATTCACCATACCTAGTGTCAATAATGAGACACCGGGG
ATCAGATATCAGTACAATGTGCTTCCACAGGGATGGAAAGGATCAMCAGCAATMTTTCAG
GATAGAATGACAAAAATCTTAGAGCCCTTTAGAACAAAAAACCCAGAAATGGTAATTTGC
CAATATGTGGATGATTTATATGTAGGATCTGACTTAGAAATAGGGCAGCATAGAGCAAAA
ATAGAGGAGTTAAGAGAACATCTATGGAAATGGGGATTTTACACACCAGACAAAAAACAT
CARAAAGAACCTCCATTTCTTTGGATGGGATATGAACTCCATCCTGACACATGGACAGTC
CAGGCTATACAGYTGCCAGAACAAGACAGCTGGACTGTCAATGATATACAGAAATTAGTG
GGAAAACTAAAYTGGGCAAGTCAGATTTATGCAGGAATTAAAGTAAAACAACTGTGTAAA
CTACTCAGGGGAGCCAAA
>9285
CCTCAAATCACTCTTTGGCARCGACCCTTAGTCACTGCAAGAGTAGGGGGACARYTAATA
GAAGCCCTATTAGACACAGGGGCAGATGATACAGTATTAGAAGARATAAAYTTACCAGGC
AAATGGAAACCAAAAATGATAGGGGGAATTGGRGGTTTTATCAAAGTAAGACAGTATGAT
CAGATACYTATAGAAATTTGTGGRAAAAAGGCCATAGGTACAGTATTRGTAGGACCTACA
CCTGTCAACATAATTGGAAGAAACTTGTTGACTCAGATTGGATGCACTCTAAATTTTCCA
ATTAGTCCTATTGAAACTGTACCAGTAAAATTAAAGCCAGGAATGGATGGCCCAAAAGTT
AAGCAATGGCCATTGACAGAAGAAAAAATAAAAGCATTAACAGAAATTTGTACAGATATG
GAAAAGGAAGGAAAAATTACAAGAATTGGGCCTGAAAATCCATACAATACTCCAATATTT
GCCATAAAGAAAAAAGATAGTACTAAATGGAGAAAATTAGTGGATTTCAGAGAACTCAAT
AAGAGAACTCAAGACTTCTGGGAGGTCCAATTAGGAATACCTCATCCAGCGGGATTAAAA
AAGAAAAAATCAGTAACAGTACTAGATGTGGGGGATGCATATTTTTCAGTTCCCTTAGAT
GAAGACTTTAGAAAGWACACTGCATTCACTATACCTAGTGTAAACAATGAGACACCAGGA
ATTAGATATCAGTACAATGTGCTTCCACAGGGATGGAAGGGATCACCAGCAATATTTCAG
GCAAGCATGATAAAAATCTTAGAGCCTTTTAGAACAAAAAATCCAGAGATAGTGATCTAC
CAGTATATGGATGATTTATATGTAGGATCAGACTTAGAGATAGGGCAGCATAGAGCAAAA
ATAGAGGAGTTRAGAGAACATCTACTAAGGTGGGGATTTACTACACCAGACAAAAAACAT
CAGAAAGAACCTCCATTTCTTTGGATGGGATATGAACTCCATCCTGACAMATGGACAGTC
CAGCCGATACAGCTGCCAGAAAAGGACAGCTGGACTGTCAATGATATACAGAAATTAGTG
GGAAAATTAAATTGGGCAAGTCAGATTWATGCAGGGATTAAAGTAAAGCAACTGTGTAAA
>9347
CCTCAAATCACTCTTTGGCAACGACCCTTAGTTACAGTAAGAATAGGGGGACAGCTAATA
GAAGCCCTATTAGACACAGGAGCAGATGATACAGTATTAGAAGACATAAATTTACCAGGA
AAATGGAAACCAAAAATGATAGGGGGAATTGGAGGTTTTATCAAAGTAAGACAATATGAT
CAGATACTTATAGAAATTTGTGGAAAAAAGGCTATAGGTACAGTGTTAGTAGGMCCTACA
CCTGTCAACATAATTGGACGAAATATGTTGACTCAGATTGGTTGTACTTTAAATTTTCCA
ATTAGCCCTATTGAAACTGTACCAGTAAAATTAAAGCCAGGAATGGATGGCCCAAARGTT
AAACAATGGCCATTGACAGAAGAAAAAATAAAGGCATTAACAGAGATTTGTACAGAGCTG
GAAAAGGAAGGAAAAATTTCAAGAATTGGGCCTGAAAATCCATACAATACTCCAGTATTT
GCCATAAAGAAAAAAAATAGTACTAAATGGAGAAAATTAGTAGATTTCAGAGAACTCAAT
AAAAGAACTCAAGACTTCTGGGAGGTCCAACTAGGAATACCTCATCCCGCAGGATTACAA
AAGAATAAATCAGTAACAGTACTAGATGTGGGGGATGCCTATTTTTCAGTTCCCTTAGAT
GAAGACTTTAGAAAGTATACTGCATTCACTATACCTAGTGTAAATAATGAGACACCAGGG
ATTAGATATCAGTACAATGTACTTCCACAGGGATGGAAAGGATCACCAGCAATATTTCAG
GMTAGCATGACAAAAATTTTGGAGCCATTTAGAACAGCAAATCCAGAGATGGTGATTTAC
CAATATGTGGATGATTTATATGTAGGATCTGATTTAGAGATAGGACAGCATAGAGCAAAA
ATAGAGGAGTTGAGGGGACATCTACTGAAATGGGGATTTTACACACCAGACAAMAAACAT
CAAAAAGAACCTCCATTTCTTTGGATGGGATATGAACTCCATCCTGACACATGGACAGTC
CASCCTATACAGCTGCCAGAAAARGACAGCTGGACTGTCAATGATATACAAAAATTAGTG
GGAAAACTAAATTGGGCAAGTCAGATTTATGCAGGAATTAAAGTAAAGCAACTGTGTAAA
CTCCTCAGGGGAGCCAAA
>9389
CCTCAAATCACTCTTTGGCAACGACCCTTAGTCACAGTAAGAATAGGGGGACAGCTAATA
GAAGCCCTATTAGACACAGGAGCAGATGATACAGTATTAGAAGAAATAAATTTACCAGGA
AAATGGAAACCAAAAATGATAGGGGGAATTGGAGGTTTCATCAAAGTAAGACAGTATGAT
CAGATACTTATAGAAATTTGTGGGAAAAAAGCCATAGGYACAGTATTAGTAGGACCTACA
CCTGTCAACATAATTGGAAGAAATATGTTGACTCAGATTGGTTGTACTTTAAATTTTCCA
ATTAGTCCTATTGAAACCGTGCCGGTAAAATTAAAGCCAGGAATGGATGGCCCAAAGGTC
AAACAATGGCCATTGACAGAAGAAAAAATAAAAGCATTAACAGAAATTTGTGCAGAGATG
GAAAAGGAAGGAAAAATTTCAAAAATTGGGCCTGAAAATCCATACAATACTCCAGTATTT
GCCATAAAGAAGAAAGATAGTACTAAATGGAGAAAATTAGTAGATTTTAGAGAACTCAAT
AAGAGAACTCAAGACTTCTGGGAGGTCCAATTAGGAATACCTCATCCCGCAGGATTARAA
AAGAAGAAATCAGTAACAGTACTAGATGTGGGGGATGCATATTTTTCAGTTCCCTTAGAT
AAAGAATTTAGAAAGTACACTGCATTCACCATACCTAGTGTAAATAATGAGACACCAGGG
ATTAGATATCAGTACAATGTGCTYCCACAGGGATGGAAAGGATCACCAGCAATATTTCAG
GCAAGCATGACAAAAATCTTAGAGCCCTTTAGAACAAAAAATCCAGAGATRGTGATCTRC
CAATAYATGGATGAYTTATATGTAGGATCAGACTTAGAGATAGGGCAGCATAGAGCAAAA
ATAGAAGAGTTGAGAGAACATCTATTGAAGTGGGGATTWACCACACCAGACAAAAAACAT
CAGAAAGAACCTCCATTTCTTTGGATGGGATATGAACTCCATCCTGACAAATGGACAGTC
CAGCCTATACAGCTGCCAGAAAARGACAGCTGGACTGTCAATGATATACAGAAATTAGTG
GGAAAACTAAATTGGGCAAGTCAGATTTATGCAGGAATTAAAGTAAAGCAACTGTGTAAA
CTCCTCAGGGGAGCCAAA
>9503
CCTCAAATCACTCTTTGGCAACGACCCTTAGTCAAARTAAAAATAGGGGGRCAACTAATA
GAAGCCCTATTAGACACAGGAGCAGATGATACAGTYTTARAAGAAATAGATTTACCAGGG
AAATGGAAACCAAAAATGATAGGGGGRATTGGAGGTTTTATCAAAGTAAGACAATATGAT
CAGATAGGTATAGAAATTTGTGGGAAAARGGCTRTAGGTACAGTGTTAGTAGGACCYACM
CCTGTCAACATAATTGGACGGAATATGTTGACTCAGATTGGTTGTACTTTAAATTTTCCA
ATTAGTCCTATTGAAMCTGTACCRGTAAARTTGAAGCCAGGAATGGATGGCCCAAAGGTT
AAACAATGGCCATTGACAGAAGAAAAAATAAAGGCATTAACAGAAATTTGTAACGAAHTG
GAAAAGGAAGGAAAAATTTCAAAAATTGGGCCTGAAAATCCATAYAATACTCCAGTATTT
GCCATAAAGAAAAAAGATRGTACTAAATGGAGAAAATTGGTAGATTTCAGAGAACTCAAT
AAAAGAACTCAGGACTTTTGGGAAGTTCAATTAGGAATACCGCATCCGGGAGGTTTAAAA
AAGAACAAATCAGTAACAGTACTAGATGTGGGAGATGCATATTTTTCAGTCCCTTTAGAT
AAAGACTTTAGAAAATACACCGCATTCACCATACCTAGTCTAAACAATGMGACACCAGGA
ATYAGATATCAGTACAATGTGCTGCCACAGGGATGGAAAGGATCACCGGCAATATTTCAG
WGTAGCATGAYAAAAATCTTAGAGCCCTTTAGAGCAAAAAATCCAGAAATAATTATTTAT
CAATACGTGGATGATTTGTATGTAGGATCTGATTTAGAAATAGGGCAGCATAGAGCAAAA
ATAGAGGAGCTAAGAGCTCATCTATKGAACTGGGGATTTTTTACACCAGACAAAAAACAT
CAGAAAGAACCTCCATTTCTTTGGATGGGATATGAACTCCATCCTGACAAATGGACAGTC
CASCCTATAAAGCTGCCAGATAAAGACAGCTGGACTGTCAATGATATACAGAAATTAGTG
GGAAAACTAAACTGGGCAAGTCAGATTTATGCAGGAATTAAGGTAAAGAACTTGTGTAAA
CTCCTCAGGGGAGCCAAA
>9568
CCTCAAATCACTCTTTGGCAACGACCCTTAGTCACAGTAAGAATAGGGGGACAGCCAATA
GAAGCCCTATTAGACACAGGAGCAGATGATACAGTATTAGAAGRAATAAATTTACCAGGA
AAATGGAAACCAAAAATGATAGGGGGAATTGGAGGTTTTATCAAAGTAAGACAATATGAT
CAGATACYTTTAGAAATTTGTGGAAAAAGGGCCATAGGTACAGTATTAGTAGGACCTACA
CCTGTTAACATAATTGGACGAAATATGTTAACTCAGATTGGTTGTACTTTAAATTTTCCA
ATTAGTCCTATTGAAACTGTGCCAGTAAAATTAAAGCCAGGCATGGATGGCCCAAAGGTT
AAACAATGGCCATTGACAGAAGAAAAGATAAAAGCATTAACAGAAATTTGTACAGAGATG
GAAAATGAAGGAAAAATTTCAAAAATTGGGCCTGAAAATCCATACAATACTCCAGTATTT
GCCATAAAGAAAAAAGATAGTACTAAATGGAGAAAAGTAGTAGATTTCAGAGAGCTCAAT
AARAGAACTCAAGACTTCTGGGAGGTCCAATTAGGAATACCTCATCCCGCAGGATTAAAA
AAGAGTAAATCAATAACAGTACTAGATGTGGGGGATGCATATTTTTCAGTYCCCTTAGAT
GAAGACTTTAGAAAGTACACTGCATTCACTATACCTAGTGTAAATAATGAGACACCAGGG
ATTAGATATCAGTACAATGTACTTCCACAGGGATGGAAAGGATCACCAGCAATTTTTCAA
GCAAGCATGACAAAAATCTTAGAGCCCTATAGAACAAAAAATCCAGAGATAGTGATCTAC
CAATACGTAGATGATTTATATGTAGCATCTGATTTAGAGATAGGGCAGCATAGAGCAAAA
ATACAGGAGTTGAGAGAACATCTACTTARGTGGGGATTTTTCACACCAGACAAAAAACAT
CAGAAAGAACCTCCATTTCTTTGGTTGGGTTACGAACTCCATCCTGACAAATGGACAGTC
CAGCCTATACAGCTGCCAGAAAAAGACAGCTGGACTGTCAATGATATACAGAAATTAGTG
GGAAAACTAAATTGGGCAAGCCAGATTTATGCAGGAATTAAAGTAAAGCAACTGTGTAAA
CTCCTCAGGGGAGCTAAA
>9664
CCTCAGATCACTCTTTGGCAACGACCCCTTGTCACAATAAAAGTAGCAGGACAGCTAAAA
GAAGCTCTACTAGATACAGGAGCAGATGATACAGTATTAGAAGACATAAATTTGCCAGGA
AAATGGAAACCAAAAATGATAGGGGGAATTGGAGGTTTTATCAAAGTAAGACAGTATGAT
CAAATACTTATAGAAATCTGTGGACATAAGGCTACAGGTACAGTATTAGTAGGACCTACA
CCTGTCAACATAATTGGAAGAAATTTCTTGACYCAGATTGGCTGCACTYTAAATTTTCCA
ATTAGTACTGTTGAAATTGTACCAGTAAAATTAAAGCCAGGAATGGATGGCCCAARAGTT
AAACAATGGCCATTGACAGAAGAAAAAATAAAAGCATTAACAGAAATTTGTACAGAAATG
GAAAAGGAAGGAAAGATTTCAAGAATTGGGCCTGAAAATCCATATAATACTCCAATATTT
GCTATAAAGAAAAAGGACRGTACTAAGTGGAGAAAACTAGTAGATTTCAGAGAACTTAAT
AAGAGAACTCAAGACTTCTGGGAAGTTCAATTAGGAATACCACATCCTGCAGGGCTGAAA
AAGAACAAATCAGTAACAGTGCTGGATGTAGGTGATGCATATTTTTCAGTTCCCTTAGAT
CCAGATTTTAGGAAGTACACTGCATTCACCATACCTAGTACAAACAATGAGCGACCAGGG
ATTAGATATCAGTACAATGTGCTTCCACAGGGATGGAAAGGCTCACCAGCAATATTCCAA
TGTAGTATGACAAAAATCTTAGATCCCTTCAGAAAACAAAATCCAGAACTAGTTATCTAT
CAATATGTGGATGATTTGTATGTGGGATCTGATCTAGAAATAGGGCAGCATAGAACAAAA
ATAGAAAAATTAAGAGAGCATCTATTAAAGTGGGGACTCACCACMCCAGACAAAAAGCAT
CAGAAAGAACCTCCATTTMTTTGGATGGGTTATGAACTCCATCCTGATAAATGGACAGTA
CAGCCTATAACACTGCCASAAARAGACATCTGGACTGTCAATGATATACAGAAGTTAGTG
GGAAAATTAAATTGGGCAAGCCAGATTTATCCAGGAATTAAAGTAAAGCAATTATGYAAA
CTCCTYAGGGGAGCTAAA
>9782
CCTCAAATCACTCTTTGGCAACGACCAATGGTCACAGTAAAAATAGGAGGACARCTAAAA
GAAGCTCTACTAGATACAGGAGCAGATGATACAGTATTAGAAAACATAGATTTGCCAGGA
AAATGGAGACCAAAAATGATAGGGGGAATTGGAGGTTTTATCAAGGTAAGACAATATGAT
CAAATAACTATAGAAATTTGTGGAAAAAAGGCTATAGGTACAGTATTAGTAGGACCTACA
CCTGTCAACATCATTGGACGAAATATGTTGACTCAGATTGGCTGTACTTTAAATTTCCCA
ATAAGTCCTATTGAAACTGTACCAGTAACATTAAAGCCAGGAATGGATGGGCCAAAGGTT
AAACAATGGCCACTGACAGAAGAAAAAATAAAAGCATTAACAGAAATTTGTAATGAGATG
GAAAAAGAAGGAAAAATTTCAAAAATTGGGCCTGAAAATCCATACAATACTCCAATATTT
GYTATAAAGAARAAAAACAGCACTAGATGGAGAAAATTAGTAGATTTCAGAGAACTCAAT
AAAAGAACACAGGACTTYTGGGAAGTTCAATTAGGAATACCGCATCCAGCGGGTTTACAC
AAGAAAAAGTCAGTAACAGTACTGGATGTGGGGGATGCATATTTTTCAGTTCCTTTACAT
GAAGACTTTAGAAAGTATACTGCATTCACCATACCTAGTACAAACAATGARACACCAGGA
ATCAGGTATCAGTACAATGTGCTGCCAMWGGGATGGAAAGGATCACCAGCAATATTCCAG
TATAGCATGACAAAAATTTTAGATCCCTTTAGAGCAAARAATCCAGAACTAGTTATCTAT
CAATACGTGGATGACTTGTATGTAGCATCTGATTTAGAATTAGAGCAGCATAGAACAAAA
ATAGMGGAACTRAGAGATYATCTMTTGAGATGGGGGTTTTTTACACCAGACCAAAAGCAT
CAAAAGGAACCTCCATTTCTCTGGATGGGATATGAACTCCATCCTGACAAATGGACAGTC
CAGCCTATACAGCTGCCAGACAAAGACAGCTGGACTGTCAATGATATACAGAAATTAGTA
GGAAAACTAAATTGGGCAAGTCAAATTTATCCAGGAATTAAAGTAAGGCAACTGTGTAAA
CTACTCAGRGGAGCCAAA
>9830
CCTCAAATCACTCTTTGGCARCGACCCTTAGTCACAGTAAGAATAGGGGAACAGCTAATA
GAAGCCCTATTAGACACAGGAGCAGATGATACAGTWTTAGAAGAMATAGCTTTACCAGGG
AGATGGAAACCAAAAATGATAGGGGGAATTGGAGGTTTTATTAAAGTAAGACAATATGAT
CAGATACCYATAGAAATTTGTGGAAAAAAGGCTATAGGTACAGTGTTAGTAGGACCTACA
CCTGTCAACATAATTGGGCGAAATATGTTGACTCAGATTGGTTGTACTTTAAATTTTCCA
ATTAGTCCTATTGAAACTGTACCAGTAAAATTGAAGCCAGGAATGGATGGYCCAAAAGTT
AAACAATGGCCATTGACARAAGAAAAAATARAGGCATTAACAGAKATTTGTATGGAAATG
GAAAAGGAAGGAAAAATTTCAAAAATTGGGCCTGAAAATCCATACAATACTCCARTATTT
GCCATAAAGAAAAAAGATAGTACTAAATGGAGAAAATTGGTAGATTTCAGAGAACTCAAT
AAAAGAACTCAAGACTTCTGGGAGGTCCAACTAGGAATACCTCATCCCGCGGGGTTAAAA
AAGAAAAAATCAGTAACAGTACTAGATGTGGGGGATGCATATTTTTCAGTTCCCTTACAT
GAAGACTTTAGAAAGTATACTGCATTCACTATACCTAGTATAAATAAYGMGACACCAGGA
AYKAGATATCAATACAATGTACTTCCRCAGGGATGGAAAGGATCACCAGCAATATTTCAG
GCTAGCATGACAAAAATCTTAGAGCCCTTTAGAACAAAAAATCCAGAGRTRGTGATTTAC
CAATATATGGATGATTTATATGTAGGATCTGATTTAGAGATAGGGCAACATAGAGAAAAA
ATACAGGAGTTRAGAGATCATCTACTGAGATGGGGATTTACCACACCAGACAAAAAACAT
CAGAAAGAACCTCCATTTCTTTGGATGGGATATGAACTCCATCCTGACAAATGGACAGTC
CAGCCCATAAAGCTGCCAGAMAAGGACAGCTGGACTGTCAATGATATACAGAAATTAGTG
GGAAAACTAAATTGGGCAAGTCAGATTTATCCAGGAATTAAAGTAAAGCAACTGTGTARA
CTCCTCAGGGGAGCCAAA
>9966
CCTCAAATCACTCTTTGGCAGCGACCCCTAGTCACAGTAAGAATAGGGGGACAGCTAATA
GAAGCCCTATTAGACACAGGAGCAGATGATACAGTATTAGAAGATATAAATTTACCAGGA
AAATGGAAACCAAAAATGATAGGGGGAATTGGTGGTTTTATTAAAGTAAGACAGTATGAT
CAAATACTTATAGAAATTTGTGGAAAAAAAGCTATAGGGACAGTGTTAGTAGGACCTACA
CCTATCAACATAATTGGAAGAAATATGTTGACTCAGATTGGCTGTACTTTAAATTTTCCA
ATTAGTCCTATTGAAACTGTACCAGTAAAATTAAAGCCAGGAATGGATGGCCCAAAGGTT
AAACAATGGCCATTGACAGAAGAGAAAATAAAAGCATTAACAGAAATTTGTACAGAAATG
GAAAAGGAAGGAAAAATCACAAAAATTGGGCCTGAAAATCCATACAATACTCCAGTTTTT
GCCATAAAGAAAAAAGACAGTACTAAGTGGAGAAAATTAGTAGATTTCAGAGAGCTCAAT
AAAAGAACTCAAGACTTCTGGGAGGTCCAATTAGGAATACCTCATCCCGCGGGGTTAAAA
AAGAAAAAATCARTAACAGTACTGGATGTGGGGGATGCATATTTTTCAGTGCCCTTACAT
GAAGACTTTAGAAAATATACTGCATTCACCATACCTAGTAMAAATAATGAGACACCAGGG
ATTAGATATCAGTACAATGTGCTGCCACAGGGATGGAAAGGATCACCAGCAATATTTCAG
TGCAGCATGACAAAAATCTTAGAGCCCTTTAGAAGAAAAAATCCAGAAATAGAAATCTAC
CAATATGTGGATGATTTACTTGTAGGATCTGACTTAGAAATAGAGAAGCATAGAGCAAAA
ATAGAGGAGTTAAGAGAACATCTGTTAAGATGGGGGTTTTMCACACCAGATAAAAAACAT
CAGAAAGAACCTCCATTCCKTTGGATGGGATATGAGCTCCATCCTGACAAATGGACAGTA
CAGCCTATACAGCTGCCAGACAAAGARAGCTGGACTGTCAATGATATACAAAAGCTAGTA
GGAAAACTAAATTGGGCAAGTCAGATTTATCCAGGAATTAAAGTAAAACAATTATGTAAA
CTCCTTAGGGGGGCCAAA
>10056
CCTCAAATCACTCTTTGGCAGCGACCCCTAGTCACAGTAAGAATAGGGGGACAGCTAATA
GAAGCCCTATTAGACACAGGAGCAGATGATACAGTATTAGAAGAGATAAATTTACCAGGA
AAATGGAAACCAAAAATGATAGGGGGAATTGGTGGTTTTATYAAAGTAAGACAGTATGAT
CAAATACTTATAGAAATTTGTGGAAAAAAGGCTATAGGRACAGTGTTAGTAGGACCTACA
CCTATCAAYATAATTGGGAGAAATATGTTGACTCAGATTGGTTGTACTTTAAATTTTCCA
ATTAGTCCTATTGAAACTGTACCAGTAAAATTAAAGCCAGGAATGGATGGCCCAAAGGTT
AAACAATGGCCATTGACAGAAGAGAAAATAAAAGCATTAACAGAAATTTGTACAGAAATG
GAAAAGGAAGGAAAAATYACAAAAATTGGGCCTGAAAATCCATACAATACTCCAATWTTT
GCCATAAAGAAAAAAGACAGTACTAAGTGGAGAAAATTAGTAGATTTCAGAGAGCTCAAT
AAAAGAACTCAAGACTTCTGGGAGGTCCAATTAGGAATACCTCATCCCGCGGGGTTAAAA
AAGAAAAAATCAGTAACAGTACTRGATGTGGGGGATGCATATTTTTCAGTGCCCTTACAT
GAAGACTTTAGAAAGTATACTGCATTCACCATACCTAGTGTAAATAATGAGACACCAGGR
ATTAGATATCAGTACAATGTGCTGCCACAGGGATGGAAAGGATCACCAGCAATATTTCAG
TGCAGCATGACAAAAATCTTAGAGCCCTTTAGAAGAAAAAATCCAGAAATAGAAATCTAC
CAGTATATGGATGATTTATATGTAGGATCTGACYTAGAAATAGAGCAGCATAGAGCAAAA
ATAGARGAGTTRAGAAAACATCTGTTAAGCTGGGGGTTTACCACACCAGAYAAAAARCAT
CAGAAAGAACCTCCATTCCTTTGGATGGGATATGAGCTCCATCCTGACAAATGGACAGTA
CAGCCTATACAGYTGCCAGACAAAGAAAGCTGGACTGTYAATGATATACAAAAGTTAGTG
GGAAAACTAAATTGGGCAAGTCAGATTTATCCAGGAATTAARGTAAARCAACTATGTAAA
CTCCTTAGGGGGGCCAAA
>10061
CCTCAAATCACTCTTTGGCAACGACCCTTAGTTACAGTAARAATAGGGGGRCAGCTAATA
GAAGCTCTATTAGACACAGGAGCAGATGATACAGTAGTAGARGGARTAAATTTAYCAGGA
AAATGGCAACCAAAAATGATAGGGGGAATTGGAGGTTTTATCAAAGTAAGACAATATGAT
CAGATAYYTATAGAAATTTGTGGGAARAGGGCTATAGGTACAGTGTTAGTAGGACCTACA
CCTGTCAACATAATTGGACGAAACATGTTGACTCAGATTGGTTGTACTTTAAATTTTCCA
ATTAGTCCTATTGAAACTGTACCAGTAAAATTAAAGCCAGGAATGGATGGSCCAAARGTY
AAACAATGGCCATTGACAGAAGAAAAAATAAAGGCATTAACAGAAATTTGTACAGAAATG
GAAAAGGAAGGAAAAATCTCAAGAATTGGGCCTGAAAATCCATACAATACTCCARTATTT
GCCATAAAGAAAAAAGATAGTACTAAATGGAGAAAATTAGTAGATTTCAGAGAGCTCAAT
AAGAGAACTCAAGAYTTCTGGGAGGTMCAATTRGGAATACCTCATCCTGCGGGATTAAAA
AAGAAAAAATCAGTAACAGTACTAGATGTGGGGGATGCATATTTTTCAGTTCCCTTAGAT
AAAGACTTTAGAAAGTACACTGCATTCACTATACCTAGTRYAAATAATGAGACACCAGGG
ATTAGATATCAGTACAATGTGCTTCCACAGGGATGGAAAGGATCACCAGCAATCTTTCAG
GCAAGCATGACAAAAATTTTAGAGCCCTTTAGAACAARAAATCCAGAGATRGTGATCTAC
CAATATATGGATGATTTATATGTAGGATCAGACTTGGAAATAGGGCAACATAGAGCAAAA
ATAGAGGAGTTAAGAGCACATCTRCTGAAGTGGGGATTTACCACACCAGACAAAAAACAT
CAGAAAGAACCTCCATTTCTGTGGATGGGRTATGAACTCCATCCTGACAAATGGACAGTC
CAGCAAATAAAGCTGCCAGAAAAAGACAGCTGGACTGTCAATGATATACAGAAATTAGTG
GGAAAACTAAATTGGGCAAGTCAGATTTATCCAGGAATTAGAGTRAAGCAACTGTGTAAA
CTCCTCAGGGGAGCCAAA
>10113
CCTCAAATCACTCTTTGGCAACGACCCTTAGTTACAGTAAGAATAGGGGGACAGCTAATA
GAAGCCCTATTAGACACAGGRGCAGATGATACAGTATTAGAAGAAATAAATTTACCAGGA
AAATGGAAACCAAAAATGATAGGGGGAATTGGAGGTTTTATCAAAGTAAGACAATATGAT
CAGATACTTATAGAAATTTGTGGAAAAAAGGCTATAGGTACAGTGTTAGTAGGACCTACG
CCTGTCAATATAATTGGACGAAATATGTTGACTCAGATTGGTTGTACTTTAAATTTTCCA
ATTAGTCCTATTGAAACTGTACCAGTAAAATTAAAGCCAGGAATGGATGGCCCAAAGGTT
ARRCAATGGCCATTGACAGAAGAAAAAATAAARGCATTAACAGAAATTTGTACAGAGATG
GAAAAGGAAGGAAAAATTTCAAGAATTGGGCCTGAAAATCCATACAATACTCCAATATTT
GCCATAAAGAAAAAAGATGGTACTAAATGGAGAAAATTAGTAGATTTCAGAGAACTCAAT
AAAAGAACTCAAGACTTCTGGGAGATCCAACTAGGAATACCTCATCCCGCGGGATTAGAA
AAGAAAAAATCAGTAACARTACTAGATGTGGGGGATGCATATTATTCAGTTCCCTTAGAT
AAAGACTTTAGAAAGTATACTGCATTCACTATACCTAGTATAAATAATCAGACACCAGGG
ATTAGATATCAGTACAACGTGCTTCCAATGGGATGGAAAGGATCACCAGCAATATTTCAG
GACAGCATGACAAAAATCTTAGAGCCCTTTAGAACAAAAAATCCAGAGATGYTAATTTAC
CAATATGTGGATGATTTATATGTAGCATCTGACTTAGAGATAGAACAGCATAGAGCAAAA
ATAGATGAGTTGAGAGAACACTTATTGAAATGGGGATTTTTCACACCAGACAAAAA-CAT
CAGAAAGAACCTCCATTTCTTTGGATGGGATATGAACTCCATCCTAACAAATGGACAGTC
CAGCCTATACAGCTGCCAGACAAAGACCACTGGACTGTCAATGATATACAGAAATTAGTG
GGAAAACTAAATTGGGCAAGTCAGATTTATGCAGGAATTAAAGTAAAGCAATTRTGTAAA
CTCATCAGGGGAGCCAAA
>10267
CCTCAAATCACTCTTTGGCAACGACCCTTAGTYRCAGTAAAAATAGRGGGACAGCYAATA
GAAGCCYTATTAGACACAGGGGCAGATGATACAGTAYTAGAAGAAATAAATTTACCAGGA
AAATGGAAACCAAAAATGATAGGGGGAATTGGAGGTTTTATCAAAGTAAGRCAATATGAY
CAAATACYTATAGAAATCTGTGGGAAAAGGGCTRTAGGTACAGTGTTAGTAGGACCYACR
CCTGTCAACATAATTGGACGAAATATGTTGACTCAGATTGGTTGTACTTTAAATTTCCCA
ATTAGTCCTATTGAAACTGTACCAGTAAAATTAAAGCCAGGAATGGATGGCCCAAGGGTT
AAACAATGGCCATTGACAGAAGAAAAAATAAAGGCATTAAYAGACATTTGTACAGAGATG
GAAAAGGAAGGAAAAATTTCAAAAATTGGGCCTGAAAATCCATAYAATACTCCAGTTTTT
GCCATAAAGAAAAARGATAGTACTAAATGGAGAAAATTAGTAGATTTCAGGGAACTCAAT
AAAAGAACTCAAGACTTCTGGGAGGTCCAACTAGGAATACCTCATCCCGGGGGATTAAAA
AAGAAAAAATCAGTRACAGTACTAGATGTGGGGGATGCATATTTTTCAGTTCCCTTAGAT
GAAGACTTTAGAAARTATACTGCATTCACTATACCTAGTATAAATAATGAGACACCAGGG
ATTAGATATCAGTACAATGTGCTCCCACAGGGATGGAAAGGATCACCAKCAATATTTCAG
GCTAGCATGACAAAAATCTTAGAGCCCTTTAGAACAAAAAATCCAGAGATAGTGATTTAC
CAATACGTGGATGATTTATATGTAGCATCTGACTTAGAGATAGGGCAGCATAGAGCAAAA
ATAGAGGAGTTGAGAGAACATCTACTGAAGTGGGGATTTTTTACACCAGACAAAAAACAT
CAGAAAGAACCTCCATTTCTTTGGATGGGATATGAACTCCATCCTGACAAATGGACAGTC
CAGCCTATACAGCTGCCAGARAARGACAGCTGGACTGTCAATGATATACAGAAATTAGTG
GGAAAATTAAATTGGGCAAGTCAGATTTATCCAGGAATTAAAGTAAAGCAATTGTGTAAA
CTCCTCAGGGGAGCCAAA
>10310
CCTCAAATCACTCTTTGGCAGCGACCMGTAGTCAMAGTARCAGTAGRGGRACAGCTAATA
GAAGCCCTATTAGACACAGGAGCAGATGATACAGTATTAGAAGCAATAAACTTACCAGGA
AAATGGAAACCAARAATGATAGGGGGAATTGGAGGTTTTATCAAAGTAAGACAATATGAT
CAGATATYTATAGAAATTTGTGGAAAAARGGCTATAGGTACAGTATTAGTAGGACCTACM
CCTGTCAACATAATTGGAAGGAATATGTTGACTCAGATTGGTTGTACTTTAAATTTTCCA
ATTAGTTCTATTGAAACTGTACCAGTAAAATTAAAGCCAGGAATGGATGGCCCAAARGTT
AAACAATGGCCATTRACAGAAGAAAAGATAAAAGCATTAACAGAAATATGTACAGAAATG
GAAAAGGAAGGAAAAATTTCAAAAATTGGRCCTGAAAATCCATACAACACCCCAATATTT
GCYATAAAGAAAAAAGACAGTACTAAATGGAGGAAATTAGTAGATTTCAGAGAACTTAAT
AAGAGAACTCAAGATTTCTGGGAGGTTCAATTAGGGATACCACATCCTGCTGGGTTAAAA
AAGAAAAAATCAGTAACAGTAYTGGATGTAGGGGATGCATATTTTTCAGTTCCCTTAGAT
CCAGAYTTCAGGAAGTACACTGCMTTCACCATACCTAGYGTCAACAATGAAACACCAGGA
ATTAGATATCAGTACAATGTGCTTCCACAGGGATGGAAAGGATCMCCAGCAGTATTCCAA
AGTAGCATGACAAAAATCTTAGAGCCCTTTAGAACAAGAAATCCAGACATAGTTATATAC
CAATACATGGATGATTTATATGTAGGGTCTGAYTTAGAAATAGGGCAACATAGARCAAAG
GTAGAGGAACTAAGAGCACATCTATTGAAGTGGGGATTTACCACACCAGACAARAAACAT
CAGAAAGAACCTCCATTTCTTTGGATGGGATATGAACTCCATCCTGACAAATGGACAGTC
CAGCCTATAACTCTGCCAGAAAARGACAGCTGGACTGTCAAYGATATACAGAAATTAGTG
GGAAAACTAAATTGGGCAAGTCAGATTTATCCAGGGATTAAAATAAGGCAAYTATGTAAA
CTTCTTAGGGGGGCCAAA
>10381
CCTCAAATCACTCTTTGGCAACGACCCTTAGTCACAGTAARAATAGGGGGACAGCTAATA
GAAGCCCTATTAGACACAGGAGCAGATGATACAGTATTAGAAGAAATAAATTTACCAGGA
AAATGGAAACCAAAAATGATAGGGGGAATTGGAGGKTTTATTAAAGTAAGACAGTATGAT
CAGATACYTATAGAAATTTGTGAAAGAAAGGCCATAGGTACGGTRTTAGTAGGACCTACA
CCTGTCAACATAATTGGAMGAAATATGTTGACTCAGATTGGTTGTACTTTAAATTTTCCA
ATTAGTCCTATTGAGACCGTGCCAGTAAAATTGAAGCCAGGAATGGATGGCCCAAARGTT
AAACAATGGCCGYTGACAGAAGAAAAAATAAAAGCATTAATAGAAATTTGTTCAGAAATG
GAAAAGGAAGGAAAAATTTCAAAAATTGGGCCTGAAAATCCATACAATACTCCAGTATTT
GYCATAAAGAAAAAGGATGGTACTAAATGGAGAAAATTAGTAGATTTCAGAGAACTCAAT
AAGAGAACTCAAGACTTCTGGGAGGTCCAATTAGGAATACCTCATCCTGCGGGATTAAAA
AAGAACAAATCAGTAACAGTACTAGATGTGGGGGATGCATATTATTCAGTTCCCTTAGAT
AAAGAGTTTAGAAAGTACACTGCATTCACTATACCTAGTATAAATAATCAGACACCAGGG
ATTAGATATCAGTACAATGTGCTTCCAATGGGATGGAAAGGATCACCAGCAATATTTCAG
RCAAGCATGACAAAAATCTTAGAGCCCTATAGAACAAAGAATCCAGAGMTRGTGATCTAC
CAATATGTGGATGATTTATATGTAGGATCAGACTTAGAGATAGAGCAGCATAGAGCAAAA
RTAGAGGAGTTAAGAGAACATCTATTGAGGTGGGGATTTACCACACCAGACAAAAAACAT
CAGAAAGAACCTCCATTTCTTTGGATGGGATATGAACTCCATCCTGACAAATGGACAGTC
CAGCATATACAGCTGCCAGAAAAGGACAGCTGGACTGTCAATGATATACAGAAATTAGTG
GGAAAACTAAATTGGGCAAGTCAGATTTATGCAGGAATTAAAGTAAAGCAATTGTGCAAA
CTCATCAGGGGAGCCAAA
>10417
CCTCAAATCACTCTTTGGCAGCGACCCCTTGTCACAGTAAAAATAGGGGGACAGYTAAAA
GAAGCTCTRYTAGATACAGGAGCAGATGATACAGTRTTAGAAGACATAAATTTACCAGGG
AAATGGAAACCAAAAATGATAGGGGGAATTGGAGGTTTTATCAAAGTAAGACAGTATGAT
CAGATATCTATAGAAATTTGTGGAAAAAAGGCTATAGGTACAGTCTTGGTAGGACCTACM
CCTGTCAACATAATTGGAAGRAACATGTTGACTCARATTGGTTGTACCTTAAATTTTCCA
ATTAGTCCTATTGACACWGTACCAGTARCATTAAAGCCAGGAATGGATGGCCCAARGGTT
AAGCAATGGCCATTGTCAGAAGAAAAAATAAAAGCATTAACAGAAATTTGTAAAGARATG
GAGGAGGAAGGAAAAATTTCAAAAATTGGGCCTGARAATCCATATAATACTCCAGTATTT
GCTATAAARAAAAARRACAGCACTAGATGGAGAAAATTAGTAGATTTCAGAGAGCTTAAT
AAAAGAACTCAGGACTTCTGGGAAGTCCAATTAGGAATACCGCATCCAGCGGGTTTAAAG
CARAACAAATCAGTAACAGTACTAGATGKGGGGGATGCATATTTTTCAGTTCCTTTACAT
GAAGACTTTAGAAAGTATACTGCATTCACCATACCTAGTATGAATAATGAGACACCAGGA
ATCAGGTATCAATACAATGTGCTTCCACAGGGATGGAAAGGATCACCAGCAATATTCCAG
CATAGCATGACAAAAATCTTAGAGCCCTTTAGATCAAAGAATCCAGAAATRGTTATCTAT
CAATATGTGGATGACTTATATGTAGGATCTGATTTAGAAATAGARCARCACAGRGCAAAA
ATAGATGAGTTGAGAGCTCATTTATTGAASTGGGGATTTACTACACCAGACMAAAAGCAT
CAGAAAGAACCTCCATTTCKTTGGATGGGATATGAACTCCATCCAGACAAATGGACAGTT
CAGCCTATACAGCTACCAGAAAARGAAAGCTGGACTGTCAATGATATACAGAAATTAGKG
GGAAAACTAAATTGGGCAAGTCAGATYTATGCAGGAATCAAAGTAAAGCAACTGTGTAAA
CTAATTAGGGGAACCAAA
>10429
CCTCAAATCACTCTTTGGCAACGACCMATTGTTACAGTAAAAATAGAAGGACAGCTAAAA
GAAGCTCTATTAGATACRGGRGCAGATGATACAGTATTAGAAGAAATAAATTTACCAGGR
AAATGGAAACCAAAAATGATAGGGGGAATTGGAGGTTTTATTAARGTAAGACAGTATGAT
CAGATACTTATAGAAATTTGTGGAAAAAGGGCTATAGGTACAGTGCTAGTAGGACCTACA
CCTGTCAACATAATTGGAAGAAATATGTTGACTCAAATTGGTTGTACTTTAAATTTYCCA
ATAAGTCCTATTGAGACTGTACCAGTAACACTAAAGCCAGGAATGGACGGCCCAAAGGTT
AAACAATGGCCATTGACAAAAGAAAAAATAAAAGCATTAACAGAAATTTGTAGAGAGCTG
GAAGAGGAAGGAAAAATTTCAAAAATTGGGCCTGAAAATCCATACAATACTCCAGTATTT
GCTATAAAGAAAAAGGACAGCACTAAATGGAGGAAATTAGTAGACTTCAGAGAGCTCAAT
AAAAGAACTCAGGACTTCTGGGAGGTTCAATTAGGAATACCTCATCCAGCAGGTTTGRAA
AAGAACAAATCAGTAACAGTACTRGATGTGGGGGATGCATATTTTTCAGTTCCTTTAGAT
GAAAGCTTTAGAAAATATACTGCATTCACCATACCTAGTATAAACAATGAGACACCGGGA
GTCAGGTATCAATACAATGTGCTGCCACAGGGATGGAAAGGATCACCAKCGATATTCCAG
ARTACCATGACAAAAATCTTAGAGCCTTTTAGATCACAAAATCCAGAAATAGTGATCTAT
CAATACGTGGATGACTTGTATGTAGGATCTGATTTAGAAATAGGGCAGCACAGAGCAAAA
ATAGAGGAGTTAAGAGCTCATCTATKGAAGTGGGGATTTTATACACCAGACAAAAAACAT
CARAAGGAACCTCCATTTCTTTGGATGGGATATGAACTCCATCCTGACAMATGGACAGTC
CAGCCTATACAGTTACCAGAAAAGGACAGCTGGACTGTCAATGATATACAGAAATTAGTG
GGAAAACTAAATTGGGCAAGTCAAATTTATGCAGGGATTAAAGTAAAGCAACTGTGTAAA
CTCCTCAGGGGAGCCAAA
>10729
CCTCAAATCACTCTTTGGCAACGACCAGTAGTCACAGTAAGAATAGAGGGRCAGCCAATA
GAAGCCCTATTAGACACAGGAGCAGATGATACAGTATTAGAAGAAATAAATTTACCAGGA
AAATGGAGACCAAAAATGATAGGGGGAATTGGAGGTTTTATCAAAGTAAGACAATATGAT
CAGATACTTATGGAAATTTGTGGGAAAAGAGCCATAGGTACAGTATTAGTAGGACCTACA
CCTGTCAACATAATTGGACGAAACATGTTGACTCAGATTGGTTGTACTTTAAATTTTCCA
ATTAGTCCTATTGAGACTGTGCCAGTAAAATTGAAGCCAGGAATGGATGGCCCAAAGGTT
AAACAATGGCCATTAACAAAAGAAAAAATTRAAGCATTAACAGAAATTTGTTCAGAGATG
GAAAAAGAAGGGAAAATTGAAAGAATTGGGCCTGAAAATCCATACAATACTCCAGTATTT
GCCATAAAGAAAAAAGATAGTACTAAATGGAGAAAATTAGTAGATTTCAGAGAACTCAAT
AAAAGGACYCAAGACTTCTGGGAGGTCCAATTAGGAATACCTCATCCCGCAGGATTAGAA
AAGAAAAAATCAGTAACAGTACTAGATGTAGGGGATGCATATTTTTCAGTTCCCTTAGAT
AAAGAATTTAGAAAGTACACTGCATTCACTATACCTAGTGTAAATAATGAGACACCAGGA
ATTAGATATCAGTACAATGTGCTTSCACAGGGATGGAAAGGATCACCAGCAATATTTCAS
ACAAGCATGACAAAAATCTTAGAGCCCTTTAGAACAAAAAATCCAGAGATGGTGATCTGC
CAATATGTAGATGATTTATATGTAGGATCAGACTTAGAGATAGGGAAGCATAGAGCAAAA
ATAGAGGAGTTAAGAGAACATCTACTGARGTGGGGATTTTTCACACCAGACAAGAAACAT
CAGAAGGAACCTCCATTTCGTTGGATGGGATATGAACTCCATCCTGACAAATGGACAGTC
CAACCTATACAGTTGCCAGAAAAAGACAGCTGGACTGTCAATGATATACAGAAATTAGTG
GGAAAATTAAATTGGGCAAGTCAGATTTATGCAGGAATCAAAGTAAAGCAACTGTGTAGA
CTCATCAGGGGAGCCAAA
>11441
CCTCAAATCACTCTTTGGCAGCGACCCCTAGTCACAGTAAAAATAGGGGGACAGCTAATA
GAAGCCCTATTAGACACAGGGGCAGATGATACAGTATTAGAAGATATAAATTTACCAGGA
AAATGGAAACCAAAAATGATAGGGGGAATTGGCGGTTTTATCAAAGTAAGACAGTATGAT
CAAATACTTATAGAAATTTGTGGAAAAAGGGCTATAGGGACAGTTTTAGTAGGACCTACA
CCTATCAACATAATTGGGAGAAATATGTTGACTCAGATTGGTTGTACCTTAAATTTTCCA
ATTAGTCCTATTGAAACTGTACCAGTAAAATTAAAGCCAGGAATGGATGGCCCAAGGGTT
AAACAATGGCCATTGACAGAAGAGAAAATAAAAGCATTAACAGAAATCTGTACAGAATTG
GAAARGGAAGGAAAAATTTCAAAAATTGGGCCTGARAATCCATACAACACTCCAATATTT
GCTATAAAGAAAAARRACAGTACTAAATGGAGAAAATTAGTAGATTTCAGAGAGCTCAAT
AAAAGAACTCAAGACTTCTGGGAGGTCCAATTAGGAATACCTCATCCCTCGGGGCTAAAA
AATAACAAATCAGTAACAGTACTAGATGTGGGGGATGCATACTTTTCAGTGCCCTTAGAT
GAAGACTTTAGAAAGTATACTGCATTCACTATACCTAGTAAAAATAATGAGACACCAGGG
ATTAGATATCAGTACAATGTGTTGCCACAGGGATGGAAAGGATCACCAGCAATATTTCAG
AGTAGCATGACAAAAATCTTAGAGCCTTTTAGAACAAAATATCCAGAACTAGAGATCTAC
CAATATGTGGATGAYTTATATGTAGGATCTGACCTAGAAATAGAGCAGCATAGAGCAAKA
ATAGAGGAGTTAAGAGAAYATCTGTTAAAATGGGGATTTTTCACACCAGATAAAAAACAT
CAGAAAGAACCTCCATTCCTTTGGATGGGATATGAGCTCCATCCTGACAAATGGACAGTA
CAACCTATACAGCTGCCAGACAAAGACAACTGGACTGTTAATGATATACAAAAGTTAGTG
GGAAAACTAAATTGGGCAAGTCAGATTTATCCAGGGATTAAAGTAAAACAACTATGTAAA
CTCCTTAGGGGAGCCAAA
>13261
CCTCAAATCACTCTTTGGCAACGACCCTTAGTCACAGTAAGAGTAGGGGAACAGCTAATA
GAAGCCCTATTAGATACAGGAGCAGATGATACAGTATTAGAAAACATAAATTTACCAGGA
AARTGGAAACCAAAAATGATAGGGGGAATTGGAGGTTTTATCAAAGTAAGACAGTATGAT
CAGATACYTATAGAAATTTGTGGAAAAAGGGCCATAGGTACAGTATTAGTAGGACCTACA
CCTGTCAACATAATTGGACGAAATATGTTGACCCAGATTGGTTGTACTTTAAATTTTCCA
ATTAGTCCTATTGAAACTGTGCCAGTAAAATTAAAGCCAGGAATGGATGGACCAAAGGTT
AAACAATGGCCATTGACAGAAGAAAAAATAAAAGCATTAACAGAAATTTGTGCAGAAATG
GAAAAGGAAGGAAAAATTTCAAAAATTGGGCCTGAAAATCCATACAATACTCCAGTATTT
GTCATAAAGAAAAAAGATGGTACTAACTGGAGGAAATTAATAGATCTCAGAGAACTTAAT
AAAAGAACTCRAGACTTCTGGGAGGTCCAATTAGGAATACCTCATCCCGCGGGATTAAAA
AAGAAAAAATCAGTAACAGTACTAGATGTGGGRGATGCATTTTATTCAATTCCCTTAGAT
AAAGAATTTAGAAAGTATACTGCATTCACCATACCTAGCGTAAATAATGCGACACCAGGG
GTTAGATATCAGTACAATGTGCTTCCRATGGGATGGAAAGGATCACCAGCAATATTTCAG
ACAAGCCTGACAAAAATCTTAGAGCCCTTTAGAACAAGAAATCCAGAGATGGAGATCTAC
CAATACGTGGATGATTTACTTGTAGGATCTGACTTAGAGATAGGGCAGCATAGAGCAAAA
ATAGAAGAGTTAAGAGAACATCTACTGAAATGGGGATTATTCACACCAGACAAGAAACAT
CAGAAAGAACCTCCATTTCTTTGGATGGGATATGAACTCCATCCTGACAAATGGACAGTC
CAGCCTATAAAGCTACCAGAAAAAGACAGCTGGACTGTCAATGATATACAGAAATTAGTG
GGAAAACTAAATTGGGCAAGTCAGATTTATCCRGGAATTAGAGTAAGACAACTGTGTAAA
CTCATCAGGGGAACYAAA
>13678
CCTCAAATCACTCTTTGGCAACGACCCTTAGTTGCTGTAAGAATAGAGGGACAGTTAATA
GAAGCCCTATTAGACACAGGAGCAGATGATACAGTATTAGAAGACATAAATTTACCAGGA
AAATGGAAACCAAAAATGATAGGGGGAATTGGAGGTTTTATCAAAGTAAGACAATATGAT
CAGATACTTATAGAAATTTGTGGGAARAGGGCTATAGGTACAGTGTTAGTAGGACCCACA
CCTGTCAACATAATTGGGCGAAATATGTTGACTCAGATTGGTTGTACTTTAAATTTTCCA
ATTAGTCCTATTGAAACTGTACCAGTAAAATTAAAGCCAGGAATGGATGGCCCAAAGGTY
AAACAATGGCCATTGACAGAAGAAAAAATAAAGGCATTAACAGACATTTGTACAGAGATG
GAAAAGGAAGGAAAAATTTCAAAAATTGGGCCTGAAAATCCATACAACACTCCAATATTT
GCCATAAAGAAAAAAGATAGTACTAAATGGAGAAAATTAGTAGATTTCAGAGAACTCAAT
AAAAGAACTCAAGATTTCTGGGAGGTACAACTAGGAATACCTCATCCCGCGGGACTAAAA
AAGAAAAAATCAGTAACAGTACTAGATGTAGGGGATGCATATTTTTCMGTTCCCTTAGAT
GAAAACTTTAGAAAGTATACTGCATTCACTATACCTAGTGTAAATAATGAGACACCAGGA
ATTAGATATCAGTACAATGTGCTTCCACAGGGATGGAAAGGATCACCAGCAATATTTCAG
GCTAGCATGACAAAAATCTTAGAGCCCTTTAGAAAACAAAATCCAGAGATAGTAATTTAC
CAATATGTGGATGATTTACTTGTAGGATCTGACTTAGAGATAGGGCAACATAGAGCAAAA
ATAGAGGAGTTGAGAGAGCATCTACTGAGGTGGGGATTTACCACACCAGATAAAAAACAT
CAGAAAGAACCTCCATTTCTTTGGATGGGATATGAACTCCATCCTGACAATTGGACAGTC
CAGACTATACAGCTGCCAGAAAAAGACATCTGGACTGTCAATGATATACAGAAATTAGTG
GGAAAACTAAATTGGGCAAGTCAGATTTATCCAGGAATTAGAGTAAAGCAATTGTGYAAA
CTCCTCAGGGGAGCCAAA
>14173
CCTCAAATCACTCTTTGGCAACGACCCTTAGTCACAGTAAGAATAGGGGGACAGCTCATA
GAAGCCCTATTAGACACAGGAGCAGATGATACAGTATTAGAAAACATAGACTTGCCAGGG
AAATGGAAACCAAAAATGATAGGGGGAATTGGAGGTTTTATCAAGGTAAGACAATATGAT
CAAATACTTATAGAAATTTGTGGAAAAAAGGCWATAGGTACAGTATTAGTGGGACCTACA
CCTGTCAACATAATTGGACGAAATATGTTGACTCAGATTGGCTGCACTCTAAATTTCCCA
ATAAGTCCTATTGAAACTGTACCAGTAAAATTAAAGCCAGGAATGGATGGACCAAAGGTY
AAACAATGGCCATTAACAGAAGAGAAAATAAAAGCATTAACAGARATTTGTAARGAGATG
GAACAGGAAGGAAAAATTTCAAAAATTGGGCCTGAAAATCCATACAATACTCCAGTGTTT
GCTATAAAGAAAAAAGACAGCACTAAATGGAGAAAATTAGTAGATTTCAGAGAACTTAAT
AAAAGGACTCAGGAYTTCTGGGAAGTTCAACTAGGAATACCTCACCCAGCGGGTTTAAAA
AAGAATAAATCAGTAACAATACTGGATGTGGGGGATGCATACTTTTCAGTTCCTTTATAT
GAGGACTTTAGAAAGTATACTGCATTTACCATACCTAGTRTAAACAATGAGACACCAGGA
ATCAGGTATCAATATAATGTGCTCCCACAGGGATGGAAAGGATCACCGGCAATATTCCAG
TGTAGCATGACAAAAATCCTAGATCCCTTTAGAGCAAAAAATCCARAACTAGTTATCTAT
CAATATGTGGATGACTTGTATGTAGGATCTGATCTAGAAATAGAGCAGCRTASARCAAAA
ATAGAGGAGTTGARAAAACATCTATTAAGCTGGGGGTTTACTACACCAGATAAAAAGCAT
CAGAAAGAACCTCCATTTCTTTGGATGGGATATGAACTCCATCCTGAAAAATGGACAGTC
CAGCCCATACAGCTGCCARAAAAGGAAAGCTGGACTGTCAATGATATACAGAAATTAGTG
GGAAAGCTAAATTGGGCAAGTCAKATTTATGCAGGCATTAAAGTAAAGCARCTGTGTAAA
TTACTCRGGGGAGCCAAA
>14356
CCTCAAATCACTCTTTGGCAACGACCCTTAGTTAAARTAAGAGTAGGGGGACAGCTAATA
GAAGCCCTATTAGACACAGGGGCAGATGATACAGTATTAGAAGAAATAGATCTACCAGGA
AAATGGAAACCAAAAATGATAGGGGGAATTGGAGGTTTTATCAAAGTAAGACAGTATGAC
CAGATACTTATAGAAATTTGTGGAAAAAGGGCTATAGGTACAGTGTTAGTAGGACCTACA
CCTGTCAACATAATTGGACGAAATATGTTGACCCAGATTGGTTGTACTTTAAATTTCCCA
ATTAGTCCTATTGAAACTGTACCAGTAAAACTAAAACCAGGAATGGATGGCCCAAAAGTT
AAACAATGGCCATTGACAGAAGAAAAAATAAAAGCATTAACAGAAATTTGTACAGATATG
GAAAAGGAAGGGAAGATTACAAGAATTGGGCCTGAAAATCCATACAATACTCCAATATTT
GCCATAAAGAAAAAAGATAGCACCAAATGGAGAAAATTAGTAGATTTCAGAGAGCTCAAT
AAAAGAACTCAAGATTTCTGTGAGRTCCAATTAGGAATACCTCATCCCGCAGGATTAAAA
AAGAACAAATCAGTAACAGTACTAGATGTGGGGGATGCATATTTTTCAGTTCCCTTACAT
GAAGACTTTAGAAAATATACTGCATTTACTATACCTAGTGTGAATAATGCAACACCAGGA
ATTAGATATCAGTATAATGTGCTTCCACAGGGATGGAAAGGATCACCAGCAATATTTCAG
GATAGCATGACAAAAATTTTARAGCCCTTTAGAATAAAAAATCCARAGATAGAAATTTAT
CAATATGTGGATGATTTATATGTAGGATCTGACTTAGAGATAGGACAGCATAGGGCAAAA
ATAGAGGAGTTAAGAGAACATCTACTGAAATGGGGACTTACCACACCAGACAAAAAACAT
CAGAAAGAACCTCCATTTCTTTGGATGGGATATGAACTCCATCCTGACAAATGGACAGTC
CAGCCCATACAGCTGCCAGAAAAAGAAAGCTGGACTGTCAATGATATACAGAAATTAGTG
GGAAAGCTAAATTGGGCAAGCCAGATTTATGCAGGAATTAAAGTAAAGCAACTGTGTAGA
CTCCTCAGGGGGGCCAAA
>15083
CCTCAAATCACTCTTTGGCAACGACCTCTTGTCACAGTAAAAGTAGGAGGACAACTGAAA
GAAGCTCTACTAGATACAGGAGCAGATGATACAGTATTGGAAGACATAGATTTGCCAGGA
AAATGGAAACCAAAAATGATAGGGGGAATTGGAGGTTTTATCAAGGTAAGACAATATGAT
CAAATATCTATAGAAATTTGTGGAAAAAGGGCTATAGGTACAGTATTAGTAGGACCTACA
CCTGTCAACATAATTGGGCGAAATATGTTGACTCAAATTGGCTGTACTTTAAATTTCCCA
ATAAGTCCTATTGACACTGTACCAGTAAAATTAAAGCCAGGAATGGATGGACCAAAGGTT
AAACAATGGCCATTGACAGAAGAAAAAATAAAAGCATTAATAGAAATTTGTACAGAAATG
GAAAAGGAAGGAAAAATTTCAAAAATTGGGCCTGAAAATCCATACAACACTCCAGTATTT
GCTATAAAGAAAAAAGACGGCACTAAATGGAGAAAATTAGTAGATTTCAGAGAACTCAAT
AAAAGAACTCAAGACTTTTGGGAAGTTCAATTAGGAATACCGCATCCAGCAGGTTTAAAA
AAGAACAAATCTGTAACAGTACTAGATGTGGGGGATGCATACTTTTCAGTTCCTCTACAT
GAAGATTTTAGAAAGTATACTGCATTCACTATACCTAGTACAAACAATGAGACACCAGGA
ATCAGATATCAGTACAATGTGCTTCCACAGGGATGGAAAGGATCACCAGCAATATTCCAG
AGTAGCATGACAAAAATCTTAGATCCCTTTAGAGCAAAAAATCCAGAAATAGCTATCTAT
CAATACATGGATGACTTGTATATAGGATCTGATTTAGAAATAGAACAGCATAGAGCAAAA
ATAGAGGAGTTGAGAGCTCATTTATTGAGCTGGGGGTTTACTACACCAGACAAAAAGCAT
CAAAAAGAACCTCCATTTCTCTGGATGGGATATGAACTTCATCCTGACAAATGGACAGTC
CAGCCTATAATACTGCCAGAAAAGGACAGCTGGACTGTCAATGATATACAGAAATTAGTG
GGAAAATTAAATTGGGCAAGTCAGATTTATCCAGGGATTAAAGTAAAGCAGTTGTGTAAA
CTAATTAGGGGAACCAAA
>15100
CCTCAGATCACTCTTTGGCAACGACCAATAACCAAAGTAATGGTAGGGGGACAGCTAATA
GAAGCCCTATTAGACACAGGGGCAGATGACACAGTATTAGAAGACATAAATTTGCCAGGA
AAATGGAAACCCAAAATGATAGGGGGAATTGGAGGTTTTATCAAAGTAAGACAATATGAT
CAAATACCTYTAGAAATTTGTGGGAAAAAGGCTATAGGTACAGTATTAGTAGGACCTACA
CCTGTCAATATAATTGGACGAAATATATTGACTCAGATTGGYTGTACTTTAAATTTTCCR
ATTAGTTCTATTGAAACTGTACCAGTATCATTAAAACCAGGGATGGATGGCCCAAAGATT
AAACAATGGCCATTAACAGAAGAGAAAATAAAAGCATTAACAGAAATTTGTGAGGAAWTG
GAAAAGGAAGGAAAAATTTCAAAAATTGGGCCTGAGAATCCATATAACACTCCAGTATTT
GCTATAAAGAAAAAGGACRGTACTAAATGGAGAAAATTAGTAGATTTCAGAGAACTTAAT
AAAAGAACTCAAGACTTCTGGGAGGTCCAATTAGGAATACCTCATCCTGGGGGATTAAAA
AAGAACAAATCAGTAACAATACTAGATGTGGGGGACGCATATTTTTCAGTTCCTTTAGAT
GAAAACTTTAGAAAGTATACAGCGTTCACCATACCTAGTAYAAACAATGAGACACCAGGG
ATTAGGTATCAGTACAATGTGCTTCCTCAGGGATGGAAAGGGTCRCCAGCAATATTCCAG
TGTAGCATGACAAAAATCTTAGAGCCCTTTMGAGCACAAAATCCAGAAATAGTTATCTAC
CAATAYGTGGATGATTTATATGTAGGATCTGACTTAGAAATAGGGCAACATAGAGCAAAA
GTAGAGGAGCTGAGAGCCCATCTACTGAAATGGGGATTTTACACACCAGATAAAAAAYAT
CAGAAAGAACCTCCATTCCTTTGGATGGGATATGAACTCCATCCCGATAAATGGACAGTC
CAGCCTATACAGCTGCCAGACAAGGACAGCTGGACTGTCAATGATATACAGAAATTAGTG
GGAAAACTAAATTGGGCAAGTCAGATTTATGCAGGGATTAAAATAAAACAGCTGTGTAGA
CTCCTCAGAGGAACCAAA
>15188
CCTCAAATCACTCTTTGGCAACGACCCATAGTTACAGTAAAAATAGGGGGACAGCCAATA
GAAGCCCTATTAGACACAGGAGCAGATGATACAGTATTAGAAGATATAAATTTACCAGGA
AAATGGAAACCAAAAATGATAGGGGGAATTGGAGGTTTTATCAAAGTAAGACAATATGAT
CAGATACTTATAGAAATTTGTGGAAAAAAGGCTATAGGTACAGTGTTAGTAGGACCTACA
CCTGTCAACATAATTGGAAGAAATATGTTGACCCAGATTGGTTGTACTTTAAATTTTCCA
ATTAGTCCTATTGAAACTGYACCAGTAAAATTAARGCCAGGAATGGATGGGCCAAAGGTT
AAACAATGGCCATTGACAGAAGAAAAAATAAAGGCAATAACAGAAATTTGTATAGAGTTG
GAAAAGGAAGGAAAAATTTCAAAAATTGGGCCTGAAAATCCATACAATACTCCAGTATTT
GCTATAAAGAAAAAGAATAGTACTAAATGGAGAAAATTAGTAGATTTTAGAGAACTCAAT
AAAAGGACTCAAGACTTCTGGGAGATACAATTAGGAATACCTCATCCCGCGGGACTAAAA
AAGAAAAAATCAGTAACAATAMTAGATGTAGGGGATGCATATTTTTCAGTTCCCTTAGAT
AAAGACTTTAGAAAGTATACTGCATTCACTATACCTAGTATAAATAATGAGACACCAGGG
ATTAGATATCAATACAATGTGCTTCCACAGGGATGGAAGGGATCACCAGCAATATTTCAG
GATAGCATGACAAAGATCTTAGAGCCCTTTAGAGCAAAAAATCCAGAGATAGTGATTTGC
CAGTATGTGGATGATTTATATGTAGGATCTGACTTAGAGATAGGGCAGCATAGAGCAAAA
ATAGACGAACTGAGAGAATATCTACTGCARTGGGGATTTTACACACCAGASAAAAAATAT
CAGAAAGAACCTCCATTTCTTTGGATGGGATATGAACTCCATCCTGACAAATGGACAGTC
CAGCCTATAGAGCTGCCAGAAAAAGACAGWTGGACTGTC
>15362
CCTCAAATCACTCTTTGGCAACGACCCTTAGTTACAGTAAAAATAGRGGGACAGCTAATA
GAAGCCCTATTAGACACAGGAGCAGATGATACAGTATTAGAAGGAATAAATTTACAAGGA
AAATGGAAACCAAAAATGATAGGGGGAATTGGAGGTTTTATCAAAGTAAGACAATATGAT
CAGATACTTATAGAAATTTGTGGGAAAAARGCTATAGGTACAGTGTTAATAGGACCTACA
CCTGTTAACATAATTGGACGAAATATGTTGACTCAGATTGGTTGTACTTTAAATTTTCCA
ATTAGTCCTATTGAAACTGTACCAGTAAAATTAAAGCCAGGAATGGATGGCCCAAARGTT
AAACAATGGCCATTGACAGAAGAAAAAATAAAGGCATTAACAGAAATTTGTACAGAGATG
GAAAAGGAAGGAAAAATTTCAAAAATTGGGCCTGAAAATCCATACAACACTCCAGTATTT
GCTATAAAGAAAAAAGATAGTACTAAATGGAGAAAATTAGTAGATTTCAGAGAACTCAAT
AAAAGAACTCAAGACTTCTGGGAARTCCAACTAGGAATACCTCATCCCGCGGGATTAAAA
AAGAACAAATCAGTAACAGTACTAGATGTGGGGGATGCATACTTTTCAGTTCCYTTAGAT
GAAGGCTTTAGAAAGTATACTGCATTCACTATACCTAGTGTAAATAATGAGACACCGGGG
ATTAGRTATCAGTACAATGTGCTCCCACAGGGATGGAAAGGATCGCCAGCAATATTTCAG
GCTAGCATGACAAAAATTTTAGAGCCCTTTAGAGCAAAGAATCCAGAGATGGTGATTTAC
CAATATATGGATGATTTATATGTAGGATCWGACTTAGAGATAGGGCAGCATAGAGCAARA
ATAGAGGAATTGAGAGCACATTTATTGAACTGGGGATTTACCACACCAGACAAAAAACAT
CAGAAGGAACCTCCATTTCTTTGGATGGGATATGAACTCCATCCTGACAAATGGACAGTC
CAGCCTATACAGTTGCCAGAAAAAGACAGCTGGACTGTCAATGATATACAGAAATTAGTG
GGAAAACTAAATTGGGCAAGTCAGATTTATGCAGGAATTAAAGTAAAGCAACTGTGTAAA
CTCCTCAGGGGAGCCAAA
>15884
CCTCAAATCACTCTTTGGCAGCGACCCCTTGTCTCAATAAAAATAGCGGGGCAGCTGAAG
GAAGCTCTATTAGATACAGGAGCAGATGATACAGTATTAGAAGAGATAAATTTGCCAGGA
AGATGGAAACCAAAAATGATAGGGGGAATTGGAGGTTTTATCAAAGTAAGACAATATGAG
GAAGTAACCATAGAAATTGAGGGAAAAAAGGCTATAGGTACAGTGTTAGTAGGACCTACA
CCTGTCAACATAATTGGAAGGAACATGTTGACTCAGATTGGATGTACTTTAAATTTTCCA
ATTASTCCTGTTGACACTGTACCAGTAAAATTAAAGCCAGGAATGGATGGCCCAAAAGTT
AAACAATGGCCATTGACAGAAGAAAAAATAAAAGCATTAARAGAAATCTGTGCRGAAATG
GAAAAGGAAGGAAAAATTTCAAAAATTGGGCCTGAAAATCCATATAATACTCCAGTGTTT
GCTATAAAGAAAAAGGACAGCACTAAATGGAGAAAATTAGTTGACTTTAGAGAACTCAAT
AAAAGAACTCAAGACTTCTGGGAAGTTCAATTAGGAATACCACATCCAGCAGGGTTAAAA
AAGAAAAAATCAGTAACAGTGCTGGATGTGGGGGACGCATATTTTTCAGTCCCTCTAGAT
GAAAGTTTCAGGAAGTATACTGCATTCACCATACCTAGTACAAACAATGAGACACCAGGG
CTGAGATATCAGTACAACGTGCTACCACAGGGATGGAAAGGATCACCAGCTATATTCCAG
TGTAGCATGACAAAAATTTTAGAACCATTTAGAACACAAAACCCAGACATAGTTATCTAT
CAATACATGGATGACTTGTATGTGGGGTCTGACTTAGAAATAGGACAACATAGAGAAAAG
GTAGAAGAATTAAGGGAACATCTATTGAAGTGGGGACTTACCACACCAGATAAAAAACAT
CAGAAAGAACCTCCATTCCTATGGATGGGATATGAGCTCCATCCTGACAAATGGACTGTA
CAACCTATACAGCTGCCAGACAAGGAATGTTGGACTGTTAATGATATACAAAAATTAGTG
GGAAAACTAAATTGGGCAAGTCAAATTTAT---GGCAGARAAC-AGGGAAATTCTATAAA
CCCCGTACRTGGAGTCTA
>15911
CCTCAAATCACTCTTTGGCAACGACCCCTTGTCRCAGTAARAGTAGGAGGACAGCTAATA
GAAGCTCTACTAGATACAGGAGCAGATGATACAGTATTAGAAAATATAGATTTRCCAGGA
AAATGGAAACCAAAAATGATAGGGGGAATTGGAGGGTTTATCAAGGTAAGACAATATGAT
CAAATACCTATAGAAATTTGTGGAAAAAAGGCTATAGGTACAGTRTTAGTAGGACCTACA
CCTGTCAACATAATTGGACGAAATATGTTGACTCAGATTGGCTGTACTTTAAATTTCCCA
ATAAGTCCTATTGAAACTGTACCAGTAACATTAAAACCAGGAATGGATGGACCAAAGGTT
AAACAATGGCCATTGACAGAAGAAAAAATAAAAGCGTTAACAGAAATTTGTACTGAAHTG
GAAAAGGAAGGAAAAATTTCAAAAATTGGGCCTGAAAATCCATACAATACTCCAGTATTT
GCTATAAAGAAAAAAGACAGCACTAAATGGAGAAAATTGGTAGATTTCAGAGAACTCAAT
AAAAGAACTCAGGACTTCTGGGAGGTTCAATTAGGAATACCGCATCCAGCGGGTTTAAAA
AAGAAAAAATCAGTAACAGTACTGGATGTGGGGGATGCATACTTTTCAGTTCCTCTACAT
GAGGACTTTAGAAAGTATACTGCATTCACCATACCTAGTACAAACAATGAGACACCAGGA
ATTAGATATCAGTACAATGTGCTTCCACAGGGATGGAAAGGATCACCAGCAATATTCCAG
AGTAGCATGACAAAAATCTTAGACCCCTTTAGAATAAAAAATCCAGAAATAGTTATCTAT
CAATACGTGGATGACTTGCTTGTAGGATCTGATTTAGAAATAGAGCAGCATAGAGCAAAA
ATAGAGGAGTTAAGAGCTCATCTATKGARCTGGGGGTTTTATACACCAGACAAAAAGCAT
CAAAAGGAACCTCCATTTCTATGGATGGGATATGAGCTCCATCCGGACAAATGGACAGTC
CARCCTATACAGCTGCCAGAAAAAGATAGCTGGACTGTCAATGATATACAGAAATTAGTG
GGAAAACTAAATTGGGCAAGTCAGATTTATGCAGGRATTAGAGTAAARCAGCTGTGTAAA
TTACTCAGGGGAGCAAAA
>15984
CCTCAAATCACTCTTTGGCAACGACCCTTAGTTACAGTAAGAATAGRGGGACAGCTAATA
GAAGCCCTATTAGACACAGGAGCAGATGATACAGTATTAGAAGACATAAATTTACCAGGA
AAATGGAAACCAAAAATGATAGGGGGAATTGGAGGTTTTATCAAAGTAAGACAATATGAT
CAAATACTTATGGAAATTTGTGGGAAAAAGGCTATAGGTACAGTATTAGTAGGACCTACA
CCTGTCAACATAATTGGAAGAAAYATGTTGACTCAGATTGGTTGTACTTTAAATTTTCCA
ATYAGTCCTATTGAAACTGTACCAGTGAAATTRAAGCCAGGAATGGATGGCCCAARGGTT
AAACAATGGCCATTGACAGMAGAAAAAATAAAGGCATTAACAGAAATTTGTGCAGATATG
GAAAAGGAAGGAAAAATTTCAAAAATTGGGCCAGAAAATCCATACAATACTCCAGTATTT
GCCATAAAGAGGAAAGACGGTACTAAATGGAGAAAATTAGTAGATTTCAGAGAACTCAAT
AAAAGAACTCAAGATTTTTGGGAGGTTCAATTAGGAATACCTCATCCCGCGGGGATAAAA
AAGAACAAATCAGTAACAGTACTAGATGTGGGGGATGCATATTTTTCAGTTCCTTTAGAT
GAAAGCTTTAGAAAATATACTGCATTCACTATACCTAGTGTAAACAATGARACACCAGGG
ATTAGGTATCAGTACAATGTGCTCCCACAGGGATGGAAAGGATCACCAGCAATATTTCAG
ACTAGTATGACAAAAATCTTAGAGCCCTTTAGAACAAAAAATCCAGAGATGGTGATTTAC
CAATATGTGGATGATTTGTATGTAGGATCTGACTTAGAGATAGGGCAACATAGAGCAAAA
ATAGAGGAGTTAAGAGCACATCTACTAAGGTGGGGATTTACCACACCAGACRAAAAACAT
CAGAAAGAACCTCCATTTCKTTGGATGGGATATGAACTCCATCCTGACAAATGGACAGTC
CAGTCTATACAGCTGCCAGAAAAAGACAGCTGGACTGTCAATGATATACARAAATTAGKG
GGAAAACTAAATTGGGCAAGTCAGATTTATACAGGAATTAAAGTAAAGCAGCTGTGTAAA
CTCCTCRGGGGAGCCAAA
>16254
CCTCAAATCACTCTTTGGCAACGACCTTTTGTCATAGCCAAAATAGGAGGACAGCTAAGA
GAAGTTCTGCTAGATACAGGAGCAGATGATACAGTAATAGAAGACATAGATTTACCAGGG
AAATGGAAACCRAAATTGATAGGGGGAATTGGAGGTTTTGTCAAAGTAAGACAATATGAT
CAAGTACCTATAGAAATTTGTGGAAAAAAGGCYATARGTTCAGTATTAGTAGGACCTACA
CCTGCHGACATAATTGGACGAAATGTGTTGACTCAGATTGGCTGTACTTTAAATTTYCCA
GTAAGTCCTATTGAAACTGTACCAGTRAAATTAAAGCCAGGAATGGATGGACCAAAGGTT
AAACAATGGCCATTGACAGAAGAAAAAATAAAAGCATTAACAGAAATTTGTCAAGARWTG
GAAMAGGAAGGAAAAATTTCAAAAATTGGGCCTGAAAATCCATACAATACTCCAATATTT
GCTATAAAGAAAAAGAATAGCGATAGATGGAGAAAATTAGTAGATTTCAGAGAACTTAAT
AAAAGAACYCAGGATTTCTGGGAAGTTCAATTAGGAATACCGCATCCAGCGGGTCTACCA
AAGAACAAATCAGTAACAGTACTGGATGTGGGGGATGCATACTTTTCAGTTCCTTTACAT
GAAGAATTTAGAAAGTATACTGCATTCACCATACCTAGTACAAACAATCAGACACCAGGA
ATCAGGTATCAGTACAATGTGCTTCCACAAGGATGGAAAGGATCACCAGCAATATTCCAG
TGTAGCATGACAAAAGTCTTAGCTCCTTTTAGAGCAAAAAATCCAGAAATACTTATCTAT
CAATACGTGGATGACTTGTATGTAGGATCTGATTTAGAAATAGAGCAGCATAGAACAAAA
ATAGAGGAGTTGAGGGCTCATCTATTGAGCTGGGGGTTTTTTACACCAGACCAAAAGCAT
CAAAAAGAACCTCCATTTCACTGGATGGGATATGAACTCCATCCTGACAAGTGGACAGTC
CAGCCTATACAGCTGCCAGAAAAGGACAGCTGGACTGTCAATGATATACAGAAATTAGTR
GGAAAACTRAATTGGGCAAGTCAGATTTATGCAGGGATTAAAGTAAAGCAGYTGTGTAAA
CTAATYAGGGGAACCAAA
>16693
CCTCAAATCACTCTTTGGCAACGACCCCTTGTTACCATAAAAATAGCGGGGCAGCTGAAG
GAGGCTCTATTAGATACTGGAGCMGATGATACAGTATTAGAAGAAATARATTTGCCAGGA
AGATGGAAACCAAAAATGATAGGGGGAATTGGAGGGTTTATCAAAGTWAGACAATATGAG
GAAGTAACCATGGAAATTGAAGGAAAAAAGGCTATAGGAACAGTGTTAGTAGGACCTACA
CCTGTCAACATAATTGGAAGAAACATGTTGACACAAATTGGTTGTACTT-----------
------------------------------------------------------------
-------------------------------------------AAATTTGTGCAGAATTG
GAAAAGGAAGGAAAAATTTCAAAAATTGGGCCTGAAAATCCATATAACACTCCAGTGTTT
GCCATAAAGAAAAAGGACAGCACTAAATGGAGAAAATTAGTTGATTTTAGAGAACTCAAT
AAAAGAACTCAAGACTTCTGGGAAGTTCAATTAGGAATACCACATCCAGCAGGGTTAAAA
AAGAACAAATCAGTAACAGTGCTTGATRTAGGGGATGCATATTTTTCAGTCCCGCTAGAT
GAAAACTTCAGGAAGTATACTGCATTCACTATACCTAGTACAAACAATGAGACACCAGGG
ACCAGATATCAGTACAATGTGCTACCACAGGGATGGAAAGGATCACCGGCTATATTCCAG
AGTAGCATGACAAAAATCTTAGAACCATTTAGGACACAAAACCCAGAAATAGAGATCTAT
CAATACGTGGATGACTTATATGTGGGATCTGACTTAGAAATAGGACAGCATAGAGAAAAA
GTAGAAGAATTAAGGGAGCATCTATTAAGGTGGGGATTCTACACACCAGATAAAAAACAT
CAGAAAGAACCTCCATTCCTTTGGATGGGATATGAACTCCATCCTGACAAATGGACAGTT
CAACCTATACAGCTGCCAAACAAAGAGAACTGGACTGTCAATGATATACAAAAACTAGTG
GGAAAACTAAATTGGGCAAGTCAGATTTATCCAGGGATTAAAGTAAAACAACTATGTAAA
CTTCTTAGGGGGACAAAA
>17661
CCTCAAATCACTCTTTGGCAACGACCCTTAGTTACAGTAARAATAGGGGGACAGCTAATA
GAAGCCCTATTAGACACAGGAGCAGATGATACAGTATTAGAAGACATAAATWTACCAGGA
AAATGGAAACCAAAAATGATAGGGGGAATTGGAGGTTTTATCAAAGTAAGACAATATGAT
CAGATACCTATAGAAATTTGTGGGAAAAAGGCTATAGGTACAGTGTTAGTAGGACCTACA
CCTGTTAACATAATTGGACGAAATATGTTGACTCAGATTGGTTGTACTTTAAATTTTCCA
ATTTGTCCTATTGAAGCTGTACCAGTAAAATTAAAGCCAGGAATGGATGGCCCAAARGTT
AAACAATGGCCATTGACWGAAGAAAAAATAAAGGCATTAACAGAAATTTGTAGAGAATTG
GAACAGGATGGAAAAATTTCAAGAATTGGGCCTGAAAATCCATATAATACTCCAATATKT
GCCATAAAGAAAAAGGAAGGTACTAAATGGAGAAAATTAGTAGATTTCAGAGAACTCAAT
AAAAGAACTCAAGACTTCTGGGAGATCCAACTAGGACTACCTCATCCCGCGGGATTACAC
ARRAAAAAATCARTAACAGTACTAGATGTGGGAGATGCATATTTTTCAGTTCCCTTAGAT
AAAGAGTTTAGGAAATATACTGCGTTCACTATACCTAGTGTAAATAATGAGACACCAGGG
ATCAGATATCAGTAYAATGTACTTCCACAGGGATGGAAAGGATCACCAGCAATATTTCAG
GATACCATGACAAAGATTTTGGAGCCCTTTAGAAGAGAAAACCCAGAGATGATAATTTAC
CAATATGTAGATGATTTRTTGGTAGGATCTGACTTAGAAATAGGGCAGCATAGAGCAAAA
ATAGACAAGTTAAGAGACCATCTATGGAAATGGGGATTTTTCACACCAGACAAAAAATAT
CAGAAGGAACCTCCATTTCTTTGGATGGGATATGAACTCCATCCTGACAAATGGACAGTA
CAGCCTATACAGCTGCCAGAAAAGGACAGCTGGACTGTCAATGATATACAGAAATTAGTG
GGAAAACTAAATTGGGCAAGTCAGATTTATGCAGGAATTAAAGTAAGGCAATTGTGTAAA
CTCATCRGGGGAGCCAAA
>18493
CCTCAAATCACTCTTTGGCARCGACCCTTAGTTACAGTAARAGTAGGGGGACAGCTAATA
GAAGCCCTATTAGACACAGGGGCAGATGAYACAGTATTAGAAAAYATAGAGTTACCAGGA
AAATGGAAACCAAAAATGATAGGRGGAATTGGAGGTTTTATCAAAGTAAGACAATATGAT
CAGATACTTATAGAAATTTGTGGAAAAAAGGCTATAGGTACAGTATTAGTAGGACCTACA
CCTGTCAACATAATTGGAAGAAATATGTTGACYCAGATTGGCTGTACTTTAAACTTTCCA
ATTAGTCCTATTGARACTGTACCAGTAAAATTAAAGCCAGGAATGGATGGCCCAAAGGTT
AAACAATGGCCATTGACAGAAGAAAAGATAAAAGCCTTAACAGAAATATGTGCAGAATTG
GAAAAGGAAGGGAAGATCGAAAAAATTGGGCCTGAAAATCCATACAACACCCCGATATTT
GCCATAAAGAAAAAAGGCAGTGATAGATGGAGAAAATTAGTAGATTTYAGAGAACTTAAT
AARAGAACTCAAGATTTCTGGGAGGTTCAATTAGGGATACCACACCCTGCTGGGTTAAAA
AAGAACAAATCAGTAACAGTATTRGATGTAGGGGATGCATATTTTTCAGTTCCMTTRGAY
CCAGACTTCAGGAAGTACACTGCATTCACCATACCTAGTGTCAACAATGAGAGACCAGGA
GTTAGATATCAGTACAATGTGCTTCCACAGGGATGGAAAGGATCACCAGCAATATTCCAA
AGTAGCATGACAAAAATCTTAGAGCCCTTTAGAACAAAGAATCCAGRAATAGTTATATGC
CAATACGTGGATGATTTATATGTAGGGTCTGACTTAGAAATAGAGCAACATAGAGCAAAA
ATAGAGGAACTRAGAGAACATCTGTTAAAATGGGGACTTTTTACACCAGAKCAAAAGCAT
CAGAAGGAACCTCCRTTTCTTTGGATGGGATATGAGCTCCATCCTGATAAATGGACRGTT
CAGCCTATAACCCTGCCAGAAARAGATAGCTGGACTGTTAATGATATACARAAATTAGKG
GGAAAACTAAATTGGGCAAGTCAGATTTATCCRGGGATTAGAGTAAAGCAACTATGTAAA
CTTCTTAGGGGGGCCAAA
>18938
CCTCAAATCACTCTTTGGCARCGACCCCTGGTCTCAATAAAAGTAGGGGGCCAAATAAAG
GAAGCTCTCTTGGACACAGGAGCAGATGATACAGTATTAGAAGAMATRAATTTGCCAGGA
AAATGGAAACCAAAAATGATAGGAGGAATTGGAGGTTTTATTAAAGTAAGACARTATGAT
CAAATACYTATAGAAATTTGTGGAAAAAAGGCTATAGGTGCAGTATTAGTAGGGCCTACA
CCTGTCAACATAATTGGAAGAAATATGTTGACTCARCTTGGATGCACACTAAATTTTCCA
ATTAGTCCCATTGAAACTGTGCCAGTAAAATTAAARCCAGGAATGGATGGCCCAAAAGTY
AAACAATGGCCATTGACAGAAGAAAAAATAAAAGCMTTAACAGCAATTTGTGAAGAAATG
GAGAGGGAAGGAAAAATTACAAAAATTGGGCCTGAAAATCCATAYAACACTCCAATATTT
GCCATAAAAAAGAAAGACAGTACTAAGTGGAGAAAATTAGTAGATTTCAGGGAACTCAAT
AAAAGAACYCAAGACTTTTGGGAAGTTCAATTAGGAATACCACACCCAGCAGGGTTAAAA
AAGAAMAAGTCAGTGACAGTACTAGATGTGGGGGATGYATATTTTTCAGTTCCTTTGGAT
GAAGGTTTCAGGAARTATACTGCATTCACCATACCTAGTATAAACAATGAGACACCAGGG
ATTAGATATCAATATAATGTACTYCCACAGGGATGGAAAGGATCACCAGCAATATTCCAG
AGTAGCATGACAAAAATCTTAGAGCCCTTTAGGGCACAAAATCCAGAGATRGTCATCTAT
CAATACATGGATGACTTATATGTAGGATCTGACTTAGAAATAGGGCAACACAGAGCAAAA
ATAGAAGAGTTAAGAGCACACCTATTRAAGTGGGGATTTACCACACCAGACAAGAAACAT
CAGAAAGAACCCCCATTTCTTTGGATGGGGTATGAACTCCATCCTGACAAATGGACAGTA
CAGCCTATACAGCTGCCAGAAAAGGATAGCTGGACTGTCAATGATATACAGAAGTTAGTG
GGAAAATTAAAYTGGGCAAGTCARATTTATAAAGGRATTAAGGTGAGACAACTTTGTAAA
CTCCTTAGGGGARCCAAR
>19131
CCTCAAATCACTCTTTGGCAACGACCCTTAGTCACAATAAAAGTAGGGGGACAGCTAAGG
GAGGCGCTACTAGATACAGGGGCAGATGATACAGTGTTAGAAGATATAGATTTGCCAGGA
AAATGGAAACCAAGAATGATAGGGGGAATTGGAGGTTTTATCAAAGTAAGACAGTATGAT
CAGATACTCATAGAAATTTGTGGACAAAAAGCTATAGGTACAGTGTTAATAGGGCCTACA
CCTGTCAACATAATTGGAAGGAATATGTTGACTCAAATTGGTTGTACTTTAAATTTTCCA
ATTAGTCCTATTGAAACTGTACCAGTAAAATTAAAGCCAGGGATGGATGGCCCAAAAGTT
AGACAATGGCCATTGACAGAAGAAAAAATAAAAGCACTAACAGAAATTTGTATGGAGATG
GAAAAAGAAGGAAAAATTACAAAAATTGGGCCAGAAAATCCATACAATACTCCAGTATTT
GCCATAAAGAAAAAGGACAGTACTAAATGGAGAAAATTAGTAGATTTCAGAGAACTTAAT
AAAAGAACTCAAGATTTTTGTGAGATTCAATTAGGAATACCACACCCTGCAGGATTAAAA
AAGAATAAATCAGTAACAGTACTGGATGTGGGGGATGCATATTTTTCAGTTCCCTTAGAT
AAGGAGTTCAGGAAGTACACTGCATTCACCATACCTAGTCTCAACAATGAGARACCAGGA
ATTAGATATCAGTACAACGTGCTTCCGCAGGGATGGAAGGGATCACCAGCAATATTCCAA
AGTAGCATGACAAAAATTTTAGAGCCCTTTAGAGCAAAAAATCCAGAACTAGTTATCTAC
CAATACGTGGATGATTTGTATATAGGGTCTGACTTAGAAATAGGACAGCATAGGACAAAA
ATAGAGGAGTTAAGAGAGCATCTATTGAAATGGGGACTTACTACACCAGATAAGAAACAT
CAGAAAGAACCCCCWTTTCTTTGGATGGGGTATGAACTCCATCCTG
>19193
CCTCAAATCACTCTTTGGCAACGACCAGTAGTCACAGTAAGAATAGGGGGACAGCCAATA
GAAGCCCTATTAGACACAGGGGCAGATGATACAGTATTAGAAGAAATARATTTACCAGGA
AAATGGAAACCAAAAATGATAGGGGGAATTGGAGGCTTTATCAAAGTAAGACAGTATGAT
CAGATACTTATAGAAATTTGTGGAAAAARGGCCATAGGTACAGTATTAGTAGGACCTACA
CCTGTCAACATAATTGGACGAAATATGTTGACTCAGATTGGTTGTACTTTAAATTTTCCA
ATTAGTCCTATTGAAACTGTACCAGTAAAATTAAAGCCAGGAATGGATGGCCCAAAGGTT
AAACAATGGCCATTGACAAAAGAAAAAATAGAAGCACTAACAGCAATTTGTACAGAAATG
GAAAAGGAAGGAAAAATTTCAAAAATTGGGCCTGAAAATCCATACAATACTCCAGTATTT
GCTATAAAGAAAAAAGATAGTACTAAATGGAGAAAATTAGTAGATTTCAGAGAACTCAAT
AAGAGAACTCAAGACTTCTGGGAGGTCCAATTAGGAATACCTCATCCTGCGGGATTAAAA
AAGAAAAAATCAGTAACAGTACTGGATGTAGGGGATGCATATTTTTCAGTTCCCTTAGAT
AAGGACTTTAGAAAGTATACTGCATTCACTATACCTAGTACAAATAATGAGACACCAGGG
ATTAGATATCAGTACAATGTGCTTCCACAGGGATGGAAAGGATCGCCAGCAATATTTCAG
GCAAGCATGATAAAAATCTTAGAGCCCTTTAGAACAAAAAATCCAGACATAGTGATCTAC
CAATATATGGATGATCTATATGTAGGATCAGACTTAGAGATAGGGCAACATAGAGCAAAA
ATAGAGGAGTTGAGAGAACATCTACTGAGATGGGGATTTACCACACCAGATAAAAAACAT
CAGAAAGAACCTCCATTTCTTTGGATGGGATATGAACTCCATCCCGACAAATGGACAGTC
CAGCCAATACAGCTGCCAGAAAAAGATAGCTGGACTGTCAATGATATACAGAAATTAGTG
GGAAAACTAAATTGGGCAAGTCAGATTTATGCRRGAATTAAAGTAAAGCAACTGTGTAAA
CTCCTTAGGGGAGCCAAA
>19344
CCTCAAATCACTCTTTGGCAACGACCCTTAGTCACAGTAAGAATAGAGGGGCAAATAATA
GAAGCCCTATTAGACACAGGAGCAGATGATACAGTATTAGAAGAAATAAATTTACCAGGG
AAATGGAARCCAAAAATGATAGGGGGAATTGGAGGTTTTATCAAAGTAAGACAATATGAT
CAGATACTTATAGAAATTTGTGGAAAAAGGGCWGTAGGTACAGTGTTAGTAGGACCTACA
CCTGTCAACATAATTGGACGRAAYATGTTGACTCAGATTGGTTGTACTTTAAATTTTCCA
ATTAGTCCTATTGAAACTGTACCAGTAAAATTAAAGCCAGGAATGGATGGCCCAAARGTT
AAGCAATGGCCATTAACAGAAGAAAAAATAAAGGCATTAATAGAAATTTGTGAAGAAATG
GAAAAGGAGGGAAAAATTTCAAAAATTGGGCCTGAAAATCCATACAATACTCCAGTATTT
GYCATAAAGAGAAAAGATRGTACTAAATGGAGAAAATTAGTAGATTTCAGAGAACTCAAT
AAAAGAACTCAAGACTTCTGGGAGGTCCAAYTAGGAATACCWCATCCCGCGGGATTAAAA
AAGAACAAATCAGTAACARTACTAGATGTGGGGGATGCATATTTTTCAGTTCCMTTRGAY
AAAGACTTTAGAAAGTATACTGCATTCACTATACCTAGTTTAAATAATGAGACACCGGGG
ATTAGATATSAATACAATGTGCTTCCACAGGGATGGAAAGGATCACCAGCAATATTCCAA
GCTAGTATGACAAAAATTTTAGAGCCCTTTAGRACAAAAAATCCAGAAATGGTGATCTGT
CAATATRTAGATGATTTATATGTAGGATCTGACTTAGAGATAGGGCAGCATAGAGAAAAA
ATACAAGAGTTAAGAGACCATCTACTGAGATGGGGRTTTACCACACCAGACAAAAAGCAT
CAGAAGGAACCTCCATTTCTTTGGCTGGGTTATGAACTCCATCCTGACAAATGGACAGTC
CASCCTATACAGTTGCCAGAAAAGGACAGCTGGACTGTCAATGATATACAGAAGTTAGKG
GGAAAACTAAATTGGGCAAGTCAGATTTATCCAGGAATTAAAGTAAGACAACTGTGTAAA
CTCCTCAGGGGARCCAAA
>19402
CCTCAAATCACTCTTTGGCAACGACCAGTAGTCACAGTAAAAATAGAGGGACAGYTAATA
GAAGCCCTATTAGACACAGGGGCAGATGATACAGTATTAGAAGAAATAAATTTACCAGGA
AAATGGAAACCAAAAATGATAGGGGGAATTGGAGGCTTTATCAAAGTAAGACAGTATGAT
CAGATACTTATAGAAATTTGTGGAAARAAGGCCATAGGTACAGTATTAGTAGGAYCTACA
CCTGTCAACATAATTGGGCGAAATATGTTGACTCARATTGGTTGTACTTTAAATTTTCCA
ATTAGTCCTATTGAAACTGTGCCAGTAAAATTAAAGCCAGGAATGGATGGCCCAAARGTT
AAACAATGGCCATTGACRGAGGAAAAAATAAAAGCATTAACAGAAATTTGTGCAGAGATG
GAAAAGGAAGGAAAAATTTCAAAAATTGGGCCTGAAAATCCATACAACACTCCAGTATTT
GCCATAAAGAAAAAGGATAGTACAGAATGGAGAAAATTAGTAGATTTCAGAGAACTCAAT
AAAAGAACTCAAGACTTCTGGGAGGTCCAATTAGGAATACCTCATCCCGCGGGAYTAAAA
CAGAACAAATCAGTAACAGTGCTAGATGTRGGGGATGCATATTTTTCAGTTCCCTTAGAC
CCGGACTTTAGAAAGTATACTGCATTCACTATACCTAGTATAAATAATGCGACACCAGGG
ATTAGATATCAGTACAATGTACTCCCACAGGGATGGAAAGGATCACCAGCAATATTTCAG
RCAAGCATGACAAAAATCTTAGAACCCTTTAGAACAGAAAATCCAGAGATAGAAATTTAC
CAATATGTGGATGATTTATATGTAGGATCAGACTTAGAAATAGGGCAGCATAGAGCAAAA
ATAGAAGAGTTGAGAGAACATCTACTGAGATGGGGATTCACCACACCAGACAAGAAGCAT
CAGAAAGAGCMTCCATTTCGTTGGATGGGATATGAACTCCATCCTGACAAATGGACAGTC
CAGCCTATACAGYTGCCCGATAAAGACAGCTGGACTGTCAATGATATACAGAAATTGGTG
GGAAAACTAAATTGGGCARGTCAGATTTATGCRRGAATTCAAATAAAGCAAKTA
>19937
CCTCAAATCACTCTTTGGCAACGACCCTTAGTTACAGTAAGAATAGGGGGACAGTTAATA
GAAGCCCTATTAGACACAGGGGCAGATGATACAGTATTAGAAGAAATAAATTTACCAGGA
AAATGGAAACCAAAAATGATAGGGGGAATTGGAGGTTTTATCAAAGTAAGACAATATGAT
CAGATAMTGATGGAAATTTGTGGGAAAAAGGCTATAGGTACAGTGTTAGTAGGGCCTACG
CCTGTCAACATAATTGGAAGAAATATGTTGACTCAGATTGGTTGCACTCTAAATTTTCCA
ATCAGTCCTATTGAAACTGTACCAGTAAAATTAAAGCCAGGAATGGATGGCCCAAGGGTT
AGACAATGGCCATTGACGGAAGAAAAAATAAAAGCACTAACAGAAATCTGTACAGAATTG
GAAAAGGAAGGAAAAATTTCAAAAATTGGGCCTGAAAATCCATACAATACTCCAGTATTT
GCCATAAAGAAAAAGAATAGTAATAGATGGAGAAAAATAGTAGATTTCAGAGAACTTAAC
AAAAGAACTCAAGATTTTTGGGAGGTTCAATTAGGAATACCACACCCGGCAGGGCTACCA
AAGAACAGATCAGTAACAGTACTGGATGTGGGGGATGCATATTTTTCAGTTCCCTTAGAT
GAGGAGTTTAGAAAGTATACTGCATTCACCATACCTAGCGTAAACAATGAGACACCAGGA
ATTAGATATCAGTACAATGTGCTTCCACAGGGATGGAAAGGATCACCAGCAATATTTCAG
GCTAGCATGACAAAAATCTTAGAGCCCTTTAGAACAAAATATCCAGAAATAGTAATTTAT
CAATATGTGGATGATTTATATGTAGGATCTAATTTAGAGATAGGGSAGCATAGAGMAAAA
GTARAAGAGTTGAGAGAGCATCTACTGAGGTGGGGACTATTCMCACCWSATCAAAAACAT
CAGAAAGAACCCCCATTTCATTGGATGGGATATGAACTCCATCCTGACAAATGGACAGTC
CAGCCTATAAAGCTGCCAGAAAAAGACAGCTGGACTGTCAATGATATACARAAATTAGKG
GGAAAACTAAATTGGGCAAGTCARATTTATCCAGGAATTAAAGTAAAGCAATTGTGTAAA
CTTCTCAGGGGAGCCAAA
>20014
CCTCAAATCACTCTTTGGCAGCGACCCCTAGTTACAGTAAGGATAGGGGAACAGCTAATA
GAAGCCCTTTTAGATACAGGAGCAGATGATACAGTATTAMAAGAAATAAATTTGCCAGGA
AGATGGAMACCAAAAATGATAGGGGGAATTGGAGGTTTTATCAAAGTAAGACAGTATGAT
AATATGAACATAGAAATTGARGGAAAAAAGGCTACAGGTACAGTATTAATAGGACCTACA
CCTGTCAACATAATTGGAAGAAACATGTTGGTTCAGATTGGCTGTACTTTAAATTTTCCA
ATAARTCCTATTGAAACTGTACCAGTAAAATTAAAGCCAGGAATGGATGGCCCAAAAGTT
AAACAATGGCCATTGACAGAAGAAAAATTAAAAGCATTAATAGACATCTGTAAAGAARTG
GAGAAGGAAGGAAAAATTTCAAAAATTGGGCCTGAAAACCCATATAACACTCCAGTGTTT
GCCATAAAGAAAAAAGACRGTACCAAATGGAGAAAATTAATAGATTTTAGAGAGCTCAAT
AAAAGAACTCAAGACTTCTGGGAAGTTCAATTAGGAATACCACATCCAGCAGGATTAAAA
AAGAACAAATCAGTATCAATACTGGATGTGGGGGATGCATATTTCTCAGTTCCTCTAGAT
AAAGATTTTCGGAAGTATACTGCATTTACTATACCTAGTATAAACAATGAGACACCAGGA
ATTAGATATCAATACAACGTGCTGCCACAGGGATGGAAAGGATCACCAGCAATATTCCAG
TGTAGCATGACAAAAATCTTAGAACCATTTAGAGCACAAAACCCAGATATAGTGATTTAT
CAATACGTGGATGACTTGTATGTGGGATCTGACTTAGAAATAGGGCAGCATARAGAAAAG
GTAGAGGAATTGAGGCAGCATCTATTGAAGTGGGGATTTTACACTCCAGATAARAAATAT
CAGAAAGAACCTCCATTCCTTTGGATGGGATATGAGMTCCATCCTGACAAATGGACAGTA
CAACCTATACAGTTACCAGAAAAGGACAGCTGGACTGTCAATGATATACAAAAGTTAGTG
GGAAAACTAAATTGGGCAAGTCAGATTTATGCARGAATTAAAGTAAAGCAACTATGTAAA
CTCCTTAGGGGGGCCAAA
>20051
CCTCAAATCACTCTTTGGCAACGACCCCTAGTTACAGTAAAAATAGGGGGACAGCTAATA
GAAGCCCTATTAGACACAGGAGCAGATGATACAGTATTAGAAAATATAAATTTACCAGGA
AAATGGAAACCAAAAATGATAGGGGGAATTGGAGGTTTTATCAAAGTAAGACAATATGAT
CAGATACTTATAGAAATTTGTGGAAAAAAGGCTATAGGTACAGTGTTAGTAGGACCTACA
CCTGTCAACATAATTGGACGGAATATGTTGACCCAAATTGGTTGTACTTTAAATTTTCCA
ATTAGTCCTATTGAAACTGTACCAGTGAAATTAAAGCCAGGAATGGATGGCCCAAAGGTT
AAACAATGGCCATTGACAGAAGAAAAAATAAAAGCAATAACAGAAATTTGTAGGAAGATG
GAAGAAGAAGGAAAAATTTCAAAAATTGGGCCTGAGAACCCATACAATACTCCAGTATTT
GCCATAAAGAAAAAAGATAGTACTAAATGGAGAAAATTGGTAGATTTTAGAGAACTCAAT
AAAAGGACTCAAGACTTCTGGGAGATACAATTAGGAATACCTCATCCCGCGGGATTGAAA
AAGAAAAAATCTGTAACAGTACTAGATGTAGGGGATGCATATTTTTCAGTTCCCTTAGAT
AAGGACTTCAGAAAGTATACTGCATTCACTATACCTAGTATAAATAACGAGACACCAGGG
ATTAGATATCAGTACAATGTGCTTCCACAGGGATGGAAAGGATCACCAGCAATATTTCAG
GCTAGCATGACAAAGATCTTAGAACCCTTTAGAACAAAAAATCCAGAAATGGTAATTTGC
CAATATATAGATGACTTATATGTAGGATCTGACTTAGAGATAGGGCAGCATAGAGCAAAA
ATAGAGGAGCTAAGAGAACATCTACTGAAATGGGGATTTACCACACCAGACAAAAAATAT
CAGAAAGAACCTCCATTTCTTTGGATGGGATATGAACTCCATCCTGACAAATGGACAGTC
CAACCTATAGAGCTGCCAGAAAAAGATAGTTGGACTGTCAATGATATACAGAAATTAGTG
GGAAAACTAAATTGGGCAAGTCAGATTTATGCRGGAATTAAAGTAAAGCAACTGTGCAAA
CTCCTTAGGGGAGCCAAA
>21094
CCTCAAATCACTCTTTGGCAACGACCCWTAGTCACAGTAARAATAGGAGAACAGCTAATA
GAAGCCCTATTAGACACAGGRGCAGATGATACAGTATTAGAAGAAATAAATTTACCAGGA
AAATGGAAACCAAAAATGATAGGGGGAATTGGAGGTTTTATYAAAGTAAGACARTATGAT
CARATACTTATGGAAATTTGTGGAAAAAGGGCCATAGGYACAGTRTTAGTAGGACCYACA
CCTGTTAACATAATTGGACGAAATATGTTGACCCAAATTGGTTGTACTTTAAATTTTCCA
ATTAGTCCTATTGAAACTGTGCCAGTAAAAYTGAAGCCAGGRATGGATGGSCCAAAGGTT
AAACARTGGCCATTGACAGAAGAAAAAATAAAAGCATTAACAGACATTTGTAAAGAAATG
GAACAGGAAGGAAAAATTTCAAAAATTGGGCCTGAAAAYCCATACAATACTCCARTATTT
GCYATAAAGAGAAAAGATRGTACTAAATGGAGAAAATTAGTAGATTTCAGAGAACTCAAT
AAGAGAACTCARGACTTYTGGGAGGTCCAGTTAGGAATACCTCATCCAGCRGGATTACAA
AAGAAAAAATCAGTAACAGTAYTAGATGTGGGGGATGCATATTTTTCAGTTCCCTTAGAT
AAAGAATTTAGAAAGTAYACTGCATTCACTATACCTAGTGTAAACAATGAGACACCAGGA
ATTAGRTATCAGTATAATGTGCTTCCACAGGGATGGAAAGGATCACCWGCAATATTTCAG
GSAAGCATGACAAAAATCTTAGAKCCCTTTAGARCAAAAAATCCAGAGATAGTGATCTGC
CAATATGTGGATGATTTATATGTAGCATCWGACTTAGAGATAGGGCARCATAGAGCAAAA
ATAGAGGARTTAAGAGAACATCTRTTGAAGTGGGGATTCACRACACCAGACAAAAAACAT
CAGAAAGAACCTCCATTTCTTTGGATGGGATATGAACTCCATCCTGACAAATGGACAGTC
CAGCCAATACAGCTGCCAGAAAAAGACAGCTGGACWGTCAATGATATACAGAAATTAGTG
GGAAAACTGAATTGGGCAAGYCAGATTTATGCAGGAATTAAAGTRAAACARYTGTGTAAA
CTCCTCRGGGGAGCCAAA
>21152
CCTCAAATCACTCTTTGGCAACGACCCTTAGTCACAGTAAAAATAGGGGGACAGCTAATA
GAAGCCCTATTAGACACAGGGGCAGATGATACAGTATTAGAAGAAATAAGTTTACCAGGA
AAATGGAAACCAAAAATGATAGGGGGAATTGGAGGTTTTATCAAAGTAAGACAATATGAT
CAGATACTTATGGAAATTTGTGGAAAAAAGGCTATAGGTACAGTGTTAGTAGGACCTACA
CCTGTCAACATAATTGGGCGAAACATGTTGACTCAGATTGGTTGTACTTTAAATTTTCCC
ATTAGTCCTATTGAAACTGTACCAGTAAAATTAAAGCCAGGAATGGATGGCCCAAAGGTT
AAACAATGGCCATTGACAGAAGAAAAAATAAAAGCATTAACAGACRTTTGTGCAGAAATG
GAAAAAGAAGGAAAAATTTCAAAAATTGGGCCTGAAAACCCATACAATACTCCAATATTT
GCCATAAAGAAAAAAGATAGTACTAAATGGAGAAAGMTAGTAGATTTTAGAGAACTTAAT
AAAAGAACTCAGGACTTTTGGGAGATCCAATTAGGGATACCTCACCCCGCAGGATTAAAA
AAGAAAAGATCAGTAACAATACTAGATGTGGGGGATGCATATTTTTCAGTTCCCTTAGAT
GAAAGCTTTAGAAAGTATACTGCATTTACTATACCTAGTGTAAATAATGAGACACCAGGA
ATTAGATATCAGTACAATGTACTTCCACAGGGATGGAAAGGATCACCAGCAATATTTCAG
GCTAGCATGACAAAAATCCTAGAGCCCTTTAGAGCAAAAAATCCAGAGATAGTGATTTGC
CAATATGTGGATGATTTATATGTAGGATCTGATTTAGAGATAGGGCAGCATAGAGCAAAA
ATAGAGGAGTTGAGAGAACATCTCCTGAAATGGGGGTTTACCACACCAGACGAAAAATAT
CAGAAAGAACCTCCATTTCTTTGGATGGGATATGAACTCCATCCTGAYAAATGGACAGTT
CAGCCTATACAGTTGCCAGAAAAAGACAGCTGGACTGTCAATGATATACAGAAATTAGTG
GGGAAACTAAATTGG
>21379
CCTCAAATCACTCTTTGGCAACGACCAATAGTCACAGTAAAGATAGGGGGACAGCCAATA
GAAGCCCTATTAGATACAGGAGCAGATGATACAGTATTAGAAGACATAGATTTACCAGGA
AAATGGAAACCAAAAATGATAGGGGGAATTGGAGGTTTTATCAAAGTAAGACAGTATGAT
CAGATATCTATAGAAATTTGTGGGAAAAAAGCCATAGGTACAGTATTAGTAGGACCTACA
CCTGTCAACATAATTGGACGAAATATGTTGACTCAGATTGGTTGTACTTTAAATTTTCCA
ATTAGTCCTATTGAAACTGTGCCAGTAAAATTAAAGCCAGGAATGGATGGCCCAAGGGTT
AAACAGTGGCCCTTGACAGAAGAAAAAATAAAAGCATTAACAGAAATTTGTAAAGAGATG
GAAGAGGAAGGAAAAATCTCAAAAATTGGGCCTGAAAATCCATATAATACTCCAGTATTT
GCTATAAAGAAAAAAGATAGTACTAAATGGAGAAAATTAGTAGATTTCAGAGAACTCAAT
AARAGAACTCAAGAYTTCTGGGAGGTCCAAWTGGGAATACCTCATCCCGCGGGATTAAAA
AAGAAYAAATCAGTAACAATACTAGATGTGGGGGATGCATATTTTTCAGTTCCYTTAGAT
AAGGACTTTAGAAAGTACACTGCATTCACTATACCTAGTATAAATAATGAAACACCAGGG
ATTAGATATCAGTACAATGTGCTTCCACAGGGATGGAAAGGATCACCAGCAATATTTCAG
TCAAGCATGACAAARATCTTAGAGCCCTTTAGAAAGAAAAATCCAGAGATGGTGATATAC
CAATATGTGGATGATTTATATGTAGGATCAGAYTTAGAGATAGGGCAGCATAGAGCAAAA
ATAGAGGARTTGAGAGACCATCTATTGAAGTGGGGATTTTTCACACCAGATAAAAAACAT
CAGAAAGAACCTCCATTTCTTTGGATGGGATATGAACTCCATCCTGACACATGGACAGTC
CAGCCTATACAGTTGCCAGAAAAAGACAGCTGGACWGTCAATGATATACAGAAATTAGTG
GGAAAACTAAATTGGGCAAGTCAAATTTATGCAGGAATTAGAGTAAAGCAACTGTGTAAA
CTCCTCAGGGGAGCCAAA
>21457
CCTCAAATCACTCTTTGGCARCGACCCTTAGTCACAGTAAAACTAGGGGGACAGCTAATA
GAAGCCCTATTAGACACAGGAGCAGATGATACAGTATTAGAAGAAATAAATTTACCAGGA
AAATGGAAGCCAAAAATGATAGGGGGAATTGGAGGTTTTATCAAAGTAAGACAGTATGAT
CAGATACTTATAGAAATTTGTGGAAAAAAGGCTATAGGTACAGTATTAGTAGGACCTACA
CCTGTCAACATAATTGGACGAAATATGTTGACTCAGATTGGTTGTACTTTAAATTTCCCA
ATTAGTCCTATTGAAAYCGTGCCAGTAAAACTGAAGCCAGGAATGGATGGCCCAAAAGTA
AAACAATGGCCGTTAACAGAAGAAAAAATAAAAGCCATAGTAGAAATCTGTACAGAGTTG
GAAAAGGAAGGAAAAATTTCAAAAATTGGGCCTGAAAATCCATATAATACTCCAGTATTT
GCCATAAAGAAAAAAGATAGTACTAAATGGAGAAAATTAGTAGATTTCAGAGAACTCAAT
AAGAGRACTCAAGACTTSTGGGAGATCCAATTAGGATTACCTCATCCCGGGGGATTGAAA
AAGAACAAATCAGTAACAGTACTAGATGTGGGAGATGCATATTTTTCAGTCCCCTTAGAT
SCAGATTTTAGAAAGTACACTGCATTCACTATACCTAGTTTAAATAATGAGACACCAGGA
ATTAGATATCAKTACAATGTGCTTCCACAGGGATGGAAAGGATCACCAGCARTATTTCAG
GCTAGTATGACAAAAATCTTAGAGCCCTTTAGAACAAAAAATCCAGAAATAGTGATCTAC
CAATATGTGGATGATTTATATGTAGGATCAGACTTAGAGATAGRACAGCATAGAGCAAAA
ATAGAAGAGTTGAGAGAGCATCTTCTGAGGTGGGGATTTTTCACACCAGACAAAAAGCAT
CAGAAAGAACATCCATTCCTTTGGATGGGATATGAACTCCATCCTGACAAATGGACAGTC
CAGCCAATACAGCTGCCAGAAAAAGATAGCTGGACTGTCAATGACATACAGAAATTAGTG
GGAAAACTAAATTGGGCAAGTCAGATTTATGCAGGAATTAGAGTAAAGCAACTGTGTAAA
CTCCTCAGGGGAGCTAAA
>21529
CCTCAWTCC--TCTTTGGCAACGACCCTTAGTCACRGCARARGTAGGGGGACAGATGATA
GAAGCCCTATTAGACACAGGGGCAGATGATACAGTCTTAGAAGAAATAAATTTACCAGGA
AAATGGAAACCAAAAATGATAGGGGGAATTGGAGGTTTTATCAAAGTAAGACAATATGAC
CAGATACTTATAGAAATTTGTGGGAAAAAAGCTATAGGTACAGTGTTAGTAGGACCTACA
CCTGTCAACATAATTGGACGAAATATGTTGACCCAGATTGGTTGTACTTTAAATTTCCCA
ATTAGTCCTATTGAAACTGTACCAGTAAAACTGAAGCCAGGAATGGATGGCCCAAAGGTT
AAACAATGGCCATTGACAGAAGAAAAAATAAAGGCATTAACAGAGATTTGTGCAGATATG
GAAAAGGAAGGAAAAATTTCAAAAATTGGGCCTGAAAATCCATACAATACTCCAGTATTT
GCCATAAAGAAAAAAGATAGTACTAAATGGAGAAAATTAGTAGATTTCAGAGAACTTAAT
AAAAGAACTCAAGACTTCTGGGAGGTCCAATTAGGAATACCTCATCCCGCGGGATTAAAA
AAGAATAAATCAGTAACAGTACTAGATGTGGGGGATGCATATTTTTCAGTTCCCTTAGAT
AAAGAGTTTAGAAAATATACTGCATTTACTATACCTAGTGTAAATAATGAGACACCAGGA
ATTAGATATCAATACAATGTGCTTCCGCAGGGATGGAAAGGATCACCAGCAATATTTCAG
AGTAGCATGACAAAAATCTTAGAACCCTTTAGAGCAAGAAATCCAGACATAGTGATTTAC
CAATATGTGGATGATTTATATGTAGGATCTGACTTAGAGATAGAACAGCATAGGGCAAAA
ATAGAGGAGTTAAGAGAGCATTTACTAAGATGGGGGCTTACCACACCAGACAAAAAATAT
CAAAAAGAACCTCCATTTCTTTGGATGGGATATGAACTCCATCCTGACAAATGGACAGTC
CAGCCCATACAGCTGCCAAACAAAGACAGCTGGACTGTCAATGATATACAGAAATTAGTG
GGAAAGTTAAATTGGGCAAGTCAGATTTATGCAGGAATTAAAGTAAGGCAACTGTGCAAA
CTCCTCAGGGGAGCCAAA
>21827
CCTCAAATCACTCTTTGGCAACGACCCTTAGTCACAGTAAGAGTAGGGGGGCAGTTAATA
GAAGCCCTATTAGATACAGGAGCAGATGATACAGTATTAGAAGAAATAAATTTACCAGGA
AAATGGAAACCAAAAATGATAGGGGGAATTGGAGGTTTTATCAAAGTAAGACAATATGAT
CAGATACTTATAGAAATTTGTGGAAAAAGGGCCATAGGTACAGTATTAGTAGGACCTACA
CCTGTCAACATMATAGGAAGAAATATGTTGACTCAGATTGGTTGTACTCTAAATTTTCCA
ATTAGTCCTATTGAAACTGTGCCAGTAAAATTAAAGCCAGGRATGGACGGCCCAARGGTT
AAACAATGGCCATTAACAGAAGAAAAAATAAAAGCATTGACAGAAATCTGTACAGAGATG
GAAAAGGAAGGAAAAATTTCAAAAATTGGACCTGAAAATCCTTACAATACTCCAATATTT
GCCATAMASAAAAAAAATAGTACTAGATGGAGAAAATTAGTAGATTTCAGAGAACTCAAT
AAGAGAACTCAAGACTTCTGGGAGGTCCAATTAGGAATACCTCATCCCGSGGGATTGAAA
AAGAATAAATCAGTAACARTACTAGATGTGGGGGATGCATATTTTTCAGTTCCCTTAGAT
AAGGAGTTTAGAAAGTATACTGCATTYACTATACCTAGTGTAAATAATGAGACACCAGGG
ATTAGATATCAGTACAATGTGCTTCCGCAGGGATGGAAAGGATCACCAGCAATATTTCAG
GCAAGCATGACAAAAATCTTAGAGCCCTTTAGAACAAAAAATCCAGAGATAGTGATCTGC
CAATATGTAGATGATTTGTATGTAGGATCTGATTTAGAGATAGAGCAGCATAGAGCAAAA
GTAGAGGAGTTGAGAGACCATCTAYTGAGATGGGGATTTWTCACACCAGACGAAAAGCAT
CAGAAAGAACCTCCATTTCATTGGATGGGATATGAACTCCATCCTGACAAATGGACAGTC
CAGCCTATAACGCTGCCAGAAAAAGACAGCTGGACTGTCAATGATATACAGAAATTAGTG
GGAAAACTAAATTGGGCAAGTCAGATTTATGCAGGAATTAAAGTAAAGCAACTGTGTAAA
CYTCTCAGGGGARCCAAA
>21859
CCTCAAATCACTCTTTGGCAACGACCAGTAGTCACAGTAARAATAGGGGGACAGTTAAGA
GAAGCCCTATTAGACACAGGAGCAGATGATACAGTATTAGAAGAAATAGATTTACCAGGA
AAATGGAAACCAAAAATGATAGGGGGAATTGGAGGCTTTATCAAAGTAAGACAGTATGAT
CAGATACTTATAGAAATTTGTGGAAAAAGGGCCGTAGGTACAGTATTAGTAGGACCTACA
CCTGTCAACATAATTGGACGAAATATGTTGACTCAGATTGGTTGTACTTTAAATTTTCCA
ATAAGTCCTATTGAAACTGTRCCAGTAAAATTGAAGCCAGGAATGGATGGCCCAAGGGTT
AAACAATGGCCATTAACAGAAGAAAAAATAAAAGCATTAACAGAAATTTGTTYAGAGATG
GAAAAGGAAGGAAAAATTTCAAAAATTGGGCCTGAAAATCCATACAATACTCCAGTATTT
GCCATAAAGAAAAAAGATAGTACTAAATGGAGAAAATTAGTAGATTTCAGAGAACTTAAT
AAGAGAACTCAAGACTTCTGGGAGGTCCAATTAGGAATACCTCACCCTGCGGGATTAAAA
AAGAAAAAATCAGTAACAGTACTAGATGTAGGGGAYGCATATTTTTCAGTTCCCTTAGAT
GAAAACTTTAGAAAGTACACTGCATTCACTATACCTAGTGTAAATAATGAGACACCAGGG
ATTAGATATCAATACAATGTTCTCCCACAGGGATGGAAAGGATCACCAGCAATATTTCAG
GCAAGCATGACAAAAATCCTAGAGCCCTTTAGAACAARGAATCCAGAGATGGTGATCTAC
CAATATATGGATGATTTATATGTAGGATCAGACTTAGAAATAGGGCARCATAGAGCAAAA
ATAGAGGAGTTGAGAGAACATCTACTGAAGTGGGGATTTACCACACCAGACAAAAAGCAT
CAAAAAGAACCTCCATTTCTTTGGATGGGATATGAACTCCATCCTGACAAATGGACAGTC
CAGCCTATACWGCTGCCAGAMAAAGACAGCTGGACTGTCAATGATATACAGAAATTAGTG
GGAAAACTAAATTGGGCAAGTCAGATCTATGCAGGAATTAAAGTAAAGCAGCTGTGCAAA
CTCATCAGGGGARCCAAA
>21866
CCTCAAATCACTCTTTGGCAACGACCCTTAGTTACAGTAAAAATAGGGGGACAGCTAATA
GAAGCCCTATTAGACACAGGAGCAGATGATACAGTATTAGAAGAAATAAATTTACCAGGA
AAATGGAAACCAAAAATGATAGGGGGAATTGGAGGTTTTATCAAAGTAAGACAATATGAT
CAGATACTTATAGAAATTTGTGGRAAAAGGGCTATAGGTACAGTGTTAGTAGGACCTACA
CCTGTCAACATAATTGGACGAAATATGTTGACTCAGATTGGTTGTACYTTAAATTTTCCA
ATTAGTCCTATTAAAACTGTACCAGTAAAATTAAAGCCAGGAATGGATGGCCCAAAGGTT
AAACAATGGCCATTGACAGAAGAAAAAATAAARGCATTRACAGAAATTTGTGCAGAATTG
GAAGAGGCAGGAAAAATTACAAGAATTGGGCCTGACAATCCATACAATACTCCAGTATTT
GCCATAARGAAAAAGRATAGTACTAAATGGAGAAAAGTAGTAGATTTCAGAGAACTCAAT
AAAAGAACTCAAGACTTTTGGGAGGTCCAACTAGGAATACCTCATCCCGCAGGATTAAAA
AAGAACAAATCAGTAACAGTACTAGATGTGGGGGATGCATATTTTTCAGTTCCCTTAGAT
GAAGACTTTAGAAAGTATACTGCATTCACTATACCTAGTATAAATAATGAAACACCAGGG
ATTAGGTATCAGTACAATGTRCTTCCACAGGGATGGAAAGGATCACCAGCAATATTTCAG
GATAGCATGACAAAAATCTTAGAACCCTTTAGAACAAAAAATCCAGAGATRGTGATTGTA
CAATATGTGGATGATTTATATGTAGGATCTGACTTAGAGATAGRGCAACATAGAGCAAAG
ATARAGGAGTTAAGAGAACATCTATGGAAATGGGGATTTTACACACCAGACAAAAAACAT
CAGAAAGAACCTCCATTTCTTTGGATGGGATATGAGCTCCATCCTGACAAATGGACAGTC
CAKCCTATACAGCTGCCAGAAAAAGATAGCTGGACTGTCAATGACATACARAAATTAGTG
GGAAAACTAAATTGGGCAAGTCAGATTTATGCAGGAATTAAAGTAAAGCAAYTATGTAAA
CTCCTCARGGGAGCAAAA
>21869
CCTCAAATCACTCTTTGGCAGCGACCCTTAGTCACAGTAAAAATAGGAGGGCARTTAATA
GAAGCCCTATTAGACACAGGAGCAGATGATACAGTATTAGAAGAAATAAATTTACCAGGA
AAATGGAGGCCAAAAATGATAGGGGGAATTGGAGGTTTTATCAAAGTAAGACAATATGAT
CAGATACTTATAGAAATTTGTGGAAAAARGGCCATAGGTACAGTATTAGTAGGACCTACA
CCTGTCAACATAATTGGACRAAATATGTTGACTCAGATTGGTTGTACTTTAAATTTTCCA
ATTAGTCCTATTGAAACTGTGCCAGTAACATTGAAACCAGGAATGGATGGCCCAAAAGTG
AAACAATGGCCATTGACAGAAGAAAAAATAAAAGCATTAACAGACATTTGTTCAGAGATG
GAAAAGGAAGGAMAAATTWCAAAARTTGGGCCTGAAAATCCATACAATACTCCAGTATTT
GCCATAAAGAAAAAARATAGTACTARATGGAGAAAATTAGTAGATTTCAGAGAACTTAAT
AAGAGAACTCAAGACTTCTGGGARRTCCAATTAGGAATACCTCATCCTGCRGGATTAAAA
AAGAACAAATCAGTAACARTATTGGATGTGGGAGATGCATATTTTTCAGTTCCCTTAGAT
GAAGGATTTARAAAATACACTGCATTCACTATCCCTAGTGTAAATAACGAGACACCAGGG
ATTAGATATCAGTATAATGTGCTTCCACRGGGATGGAAAGGATCACCAGCAATATTCCAG
GCAAGCATGACAAAAATCTTAGAGCCCTTTAGAATCAAAAATCCAGAAATRGTGATCTAC
CAATATGTGGATGATTTATATGTAGGATCAGACTTAGAGATAGGGCAACATAGAGCAAAA
ATAGAAGAGTTGAGARAACATCTACTGAAGTGGGGATTTWYCACACCAGACMAAAAACAT
CAGAAAGAACMTCCATTTCTCTGGATGGGATATGAACTCCATCCTGACACGTGGACAGTC
CAGCCTATACAGCTGCCAGAAAAAGAAAGCTGGACTGTCAATGATATACAGAAACTAGTG
GGAAAACTAAATTGGGCAAGTCAGATTTATCCAGGAATTAGAGTAAGACAACTGTGTAAA
CTTCTCAGGGGAACCCAA
>21901
CCTCAAATCACTCTTTGGCAGCGACCCGTTGTCACAGTAAAAATAGCAGGGCAGCTGAAG
GAGGCTCTATTAGAYACAGGAGCAGATGATACAGTATTAGAAGACATGGAATTGCCAGGA
AGATGGAAACCAAAAATGATAGGGGGAATTGGAGGTTTTATCAAAGTAAGACAGTATGAG
GAAATACTCATAGAAATTGARGGGAAAAARGCTATAGGTACAGTRTTAGTAGGACCTACA
CCTGTCAACATAATTGGAAGGAACATGTTGACTCAGATTGGCTGTACTTTAAATTTTCCA
ATTAGTCCTATTGACACTGTACCAGTAAAATTAAARCCAGGAATGGATGGCCCAAAAGTT
AAACAATGGCCATTAACAGAAGAAAAAATAAAAGCATTAACAGAAATTTGCACAGACATG
GAAAAGGAAGGAAAAATTTCAAGAATCGGGCCTGAAAACCCATATAACACTCCAATATTT
GCCATAAAGAAAAAAGACGGCACTAAATGGAGAAAATTAGTTGATTTTAGAGAGCTCAAT
AAAAGAACTCAAGACTTCTGGGARGTTCAATTAGGAATACCACATCCAGGAGGATTAAAA
CAGAAAAAGTCAGTAACAGTGCTGGATGTGGGGGATGCATATTTTTCAGTTCCTCTAGAT
GAAAGCTTCAGGAAGTAYACTGCATTCACTATACCTAGYAYAAACAATGAGACACCAGGA
ATTAGATATCAATACAACGTGCTACCACAGGGATGGAAAGGATCACCAGCTATATTTCAG
AGTAGCATGAYAAAAATCTTAGAACCATTTAGAAAACAAAACCCAGAAATAGTTATCTGT
CAATATGTRGATGAYTTATATGTGGCATCTGACTTAGAAATAGGACAGCATAGAAAAAAG
GTAGAAGAATTAAGGGAGCATCTATTGAGATGGGGGCTCTTCACACCAGATAAAAAATAT
CAGAAAGAACCTCCATTTCTCTGGATGGGATATGAGCTCCATCCTGACAAATGGACGGTA
CAAGCTATACAGCTGCCAGACAAGGAAAGCTGGACTGTCAATGATATACAAAAGTTAGTG
GGAAAACTAAATTGGGCAAGTCAGATTTATCCAGGAATTAAAG-TAAGCAACTATGTAAA
CTCCTTAGGGGGACCAAA
>21993
CCTCAAATCACTCTTTGGCAACGACCCTTAGTCACAGTAAGAATAGGGGAACAGCTAATA
GAAGCCCTATTAGACACAGGAGCAGATGACACAGTATTAGAAGAAATAAATTTACCAGGA
AAATGGAGGCCAAAAATGATAGGGGGAATTGGAGGTTTTATCAAAGTAAGACAATATGAT
CAGATACTTATAGAAATTTGTGGGAAAAGGGCTATAGGTACAGTGTTAGTAGGACCTACA
CCTGTCAACATAATTGGACGAAATATGTTGACTCAGATTGGTTGTACTTTAAATTTTCCA
ATTAGTMCTATTGAAACTGTACCAGTAAAATTGAAGCCAGGAATGGATGGTCCAAAGGTT
AAACAATGGCCATTGACAGAAGAAAARATAAARGCATTAACAGAAATTTGTRCAGAAMTG
GAGAAGGAAGGAAAAATTTCAAAAATTGGGCCTGAAAATCCATATAATACTCCAATATTT
GCCATAAAGAAAAAGAATAGTRATAGATGGAGAAAATTAGTAGATTTCAGAGAACTCAAT
AAGAGAACTCAAGACTTCTGGGAGGTTCAATTAGGAATACCTCATCCCGGGGGATTAAAA
AAGAAAAAGCAAGCAACAATAATAGATGTGGGGGATGCATATTTTTCAGTCCCCTTAGAT
CCAGACTTTAGAAAGTATACTGCATTCACTATACCTAGTGTAAATAATGAAACACCGGGG
ATTAGATATCAGTACAATGTGCTTCCACARGGATGGAAAGGATCACCAGCAATATTTCAG
GCTAGCATGACAAAARTCTTAGAGCCCTTTAGARCAAAAAATCCAGAGATAGTGATTTAT
CAATATGTGGATGATTTATATGTAGGATCTGACTTAGAGATAGGGCAGCATAGAGCAAAA
GTRGTGGAGTTGAGAGAACATCTACTGAAGTGGGGATTTTTCACACCAGACCAAAAACAT
CAGGAAGAACCTCCATTACTTTGGATGGGATATGAGCTCCATCCTGACAAATGGACAGTC
CAGCCTATAAAGCTGCCCGAAAAAGACAGCTGGACTGTCAATGATATACAGAAATTAGTG
GGAAAACTAAATTGGGCAAGTCAAATTTATGCAGGAATTAAAGTGAAGCAAYTGTGTAAA
CTCCTCAGGGGAGCCAAA
>22066
CCTCAAATCACTCTTTGGCAACGACCCTTAGTYACAGTAAARATAGAGGGACAGTTAATA
GAAGCTCTATTAGACACAGGAGCAGATGATACAGTATTAGAAGATATAAATTTACCAGGA
AAATGGAAACCAAAAATGATAGGGGGAATTGGGGGTTTTATYAAAGTGAGACAGTATGAT
CAGATAATGATGGAAATTTGTGGGAAAAGGGCCATAGGTACAGTATTAGTAGGRCCTACC
CCTGTCAACATAATTGGACGAAATATGTTGACTCAGATTGGTTGTACTTTAAATTTTCCA
ATTAGTCCTATTGAAACTGTGCCAGTAAAATTGAAGCCAGGAATGGATGGCCCAAARGTT
AAACAATGGCCACTGACAGAAGAAAAAATAAAAGCATTAACAGAAATTTGTTTAGAAATG
GAAAAGGAAGGAAAAATTTCAAAAATTGGGCCTGAAAATCCATACAATACTCCAGTATTT
GCCATAARGAAAAAGAATAGTRMTAGATGGAGAAAAWTAGTAGATTTCAGAGAACTCAAT
AAGAGAACTCAAGACTTYTGGGAGGTCCARTTAGGAATACCTCAYCCTGGRGGATTAAAA
AAGARCAAGTCAGTAACAGTRCTAGATGTGGGGGATGCATATTTCTCRGTTCCCTTAGAT
GAGGACTTTAGAAAGTACACTGCATTCACTATACCTAGTATAAATAATGAGACACCAGGA
ATTAGATATCAGTATAATGTGCTTCCTCRGGGGTGGAAAGGATCACCAGCAATATTTCAG
DCAAGTATGACAAAAATCTTAGATCCCTTTAGAGCAAAAAACCCAGARATAGTGATCTAC
CAATATGTGGATGATTTATATGTAGCATCAGACTTAGAAATAGGGCAGCATAGAGCAAAA
ATAGASGAGTTGAGAGAAYATCTATTGAAGTGGGGAYTTTTCACACCAGACCAGAAACAT
CAGAAAGAGCCTCCATTTCTTTGGATGGGATATGAACTCCATCCTGACAAATGGACAGTT
CAGCCTATACAACTGCCAGACAAAGACAGCTGGACTGTCAATGATATACAAAAATTAGTA
GGAAAACTAAATTGGGCAAGTCAGATTTATGCAGGAATTAAAGTAAAGCAACTGTGTAAA
CTCCTCA
>22373
CCTCAAATCACTCTTTGGCAACGACCCTTAGTTACAGTAAGAATAGGGGGACAGCTAATA
GAAGCCCTATTAGATACAGGGGCAGATGATACAGTATTAGAAGAAATAAATTTACCAGGA
AAATGGAAGCCAAAAATGATAGGGGGAATTGGAGGTTTTATCAAAGTAAGACAATATGAT
CAAATACTTATGGAAATTTGTGGAAAAAAGGCTATTGGTACAGTGTTAGTAGGACCTACA
CCTGTCAACATAATTGGACGAAATATGTTGACTCAGATTGGTTGTACYCTAAATTTTCCA
ATTAGTCCTATTGAAACTGTACCAGTAAAATTAAAGCCAGGAATGGATGGCCCAARGGTT
AAACAATGGCCATTGACAGAAGAAAAAATAAAAGCATTAACAGAAATTTGTACAGAAATG
GAAGAGGAAGGAAAAATTTCAAGAATTGGGCCTGAAAATCCATACAATACCCCAGTATTT
GCCATAAAGAAAAAGGATGGTA---AATGGAGAAAATTAGTAGATTTCAGAGAACTCAAT
AAAAGAACTCAAGACTTCTGGGAGGTCCAACTAGGAATACCTCATCCCGGAGGATTAGAA
AAGAAAAAATCAATAACAGTACTAGATGTAGGGGATGCATATTTTTCAGTTCCCTTAGAT
AAAGACTTTAGAAAGTATACTGCATTCACTATACCTAGTGTAAATAATGAAACACCAGGA
ATTAGATATCAGTACAATGTGCTTCCACAGGGATGGAAAGGATCACCAGCAATATTTCAG
GCTAGCATGACAAAAATCTTAGAGCCCTTTAGAACAAAAAATCCAGAAATAGTAATTTGC
CAATATGTGGATGACTTGTATGTAAGCTCTGACTTAGACATAGGGCAACATAGAGCAAAA
ATAGAAGAATTAAGAGARCATCTATTGAAATGGGGATTTACCACACCAGACAAAAAACAT
CAGAAAGAACCTCCATTTCGTTGGATGGGATATGAACTCCATCCTGACAAATGGACAGTC
CAGCCCATACAGTTGCCAGAAAAGGACAGTTGGACTGTCAATGATATACAGAAATTAGTG
GGAAAACTAAATTGGGCAAGTCAAATTTATCCAGGAATTAAARTAAAACAAYTGTGTAGA
CTCCTCAGGGGAGCCAAA
>22744
CCTCAAATCACTCTTTGGCAACGACCAATAGTCACAGTAAGAATAGGGGGACAATTAATA
GAAGCCTTATTAGATACAGGGGCAGATGATACAGTATTAGAAGATATAAATTTATCAGGA
AAATGGAAACCAAAAATGATAGGGGGAATTGGAGGTTTTATTAAAGTAAGACAGTATGAT
CACATACCTATAGAAATTTGTGGAAAAAAGGCTATAGGGACAGTGTTAGTAGGACCTACA
CCTGTTAACATAATTGGAAGGAATATGTTGACTCAGATTGGTTGTACTTTAAATTTTCCA
ATTAGTCCTATTGAAACTGTACCAGTAAAATTAAAGCCAGGAATGGATGGCCCAAAGGTT
AAACAATGGCCATTGACAGAAGAAAAAATAAAAGCATTAACAGAAATTTGCATGGAAATG
GAAAAGGAAGGAAAAATTTCAAGAGTTGGGCCTGAAAATCCATACAATACTCCAATATTT
GCCATAAAGAGAAAAGACAGTACTAAGTGGAGAAAATTAGTAGATTTCAGAGAGCTCAAT
AAAAGAACTCAAGACTTCTGGGAGGTCCAATTAGGGATACCTCATCCCGGGGGGTTAAAA
AAGAGAAAATCAGTAACAGTACTAGATGTGGGGGATGCATATTTTTCAGTGCCTTTAGAT
GAAGAATTTAGAAAGTATACTGCATTCACCATACCTAGTGTAAACAATGAGACACCAGGA
ATTAGATATCAGTACAATGTGCTTCCACAGGGATGGAAAGGATCACCAGCAATATTTCAG
AGTAGCATGATAAAAATCTTAGAGCCCTTTAGAACAAAAAATCCAGAAATAGAAATCTGT
CAATATGTGGATGATTTATATGTAGCATCTGACTTAGAAATAGGGCAGCATAGAGCAAAA
ATAGAGGAACTAAGACAACACTTGTTAAAATGGGGGCTTACCACACCAGATAAAAAACAT
CAGAAAGAACCACCATTTCTTTGGATGGGATATGAGCTCCATCCTGACAAATGGACAGTA
CAACCCATACAGCTGCCTGATAAAGACAGCTGGACTGTCAATGATATACAAAAGTTAGTG
GGAAAACTAAATTGGGCAAGTCAGATTTATCCAGGAATTAAAGTAAAGCAGCTATGTAAG
CTCCTTAGAGGAGCCAAA
>22844
CCTCAAATCACTCTTTGGCAACGACCCTTAGTCACAGTAARRATAGGGGGACAGCTAATA
GARGCACTATTAGACACAGGAGCAGATGATACAGTATTAGAAGATATAAATTTACCAGGA
AARTGGAAACCAAAAATGATAGGRGGAATTGGAGGTTTTATCAAAGTRAGACAGTATGAT
CAGATACYTATAGAAATTTGTGGAAAAARRGCCATMGGTACAGTATTAGTAGGACCTACA
CCTGTCAACATAATTGGGCGAAATATGTTGACTCAGATTGGTTGTACTCTAAATTTTCCA
ATTAGTCCTATTGAAACTGTGCCAGTAACATTGAAGCCAGGAATGGATGGCCCAAAGGTT
AAACAATGGCCATTGACAAAAGAAAAAATAGAAGCATTAACAGAGATTTGTTCAGAAATG
GAAAAGGAAGGRAAAATTTCAAAAATTGGGCCTGARAATCCATACAATACTCCAGTATTT
GCCATAAAGAAAAAGAATAGTGATAGATGGAGAAAATTAGTAGATTTCAGRGAACTYAAT
AARAGAACTCAAGAYTTCTGGGAGGTCCAATTAGGAATACCTCATCCYGCAGGATTAGAA
AAGAAAAAATCAATAACARTACTAGATGTGGGGGATGCATATTTTTCAGTMCCCTTAGAT
GAAAACTTTAGAAAGTACACTGCATTCACTATACCTAGTACAAATAATGAGACACCAGGG
ATTAGATATCAGTACAATGTGCTTCCGCAGGGATGGAAAGGATCACCAGCAATATTTCAG
RCAAGCATGACAAGAATCTTAGAGCCCTATAGAGCAAGAAATCCAGAGATAGTGATCTGC
CAATATGTAGATGATCTATATGTAAGCTCAGACTTAGAGATAGAACAGCATAGAGCAAAA
ATAGAGGAGTTGAGAGACCATCTACTGAAGTGGGGATTGTTCACACCAGACCAAAAACAT
CAGAAAGAACCTCCATTTCRTTGGATGGGATATGAACTCCATCCTGACAAATGGACAGTC
CAGCCCATACAGCTGCCAGAAAAGGACAGCTGGACTGTCAATGATATACAGAAATTAGTA
GGAAAACTAAATTGGGCAAGTCAAATTTATCCAGGAATTAAAGTRAGGCAACTGTGTAAA
CTCCTCAGGGGAKCCAAA
>22946
CCTCAAATCACTCTTTGGCAACGACCCTTAGTTRCAGTAAGAATAGAGGGACAGCTAATA
GAAGCCCTATTAGACACAGGAGCAGATGATACAGTATTRGAAAACATAAATTTACCAGGA
AARTGGAAGCCAAAAATGATAGGGGGAATTGGAGGTTTTATCAAAGTAAGACAATATGAT
CAGATACTTATAGAAATTTGTGGAAAAAGGGCTATAGGTACAGTGTTAGTAGGACCCACA
CCTGTCAACATAATTGGGCGRAATATGTTGACTCAGATTGGTTGTACTTTAAATTTTCCA
ATTAGTCCTATTGAAACTGTACCAGTAAAATTAAAGCCAGGAATGGATGGCCCAAGGGTT
AAGCAATGGCCATTGACAGAAGAAAAAATAAAGGCATTAACAGAAATTTGTGCAGAATTG
GAAAAGGAAGGAAAAATTGAAAAAATTGGGCCTGAAAATCCATACAATACTCCAGTATTT
GCCATAAGGAAAAAGAATAGTACTAGATGGAGAAAAATAGTAGATTTCAGAGAACTCAAT
AAAAGAACTCAAGACTTTTGGGAGGTCCAACTAGGAATACCCCATCCCGCGGGCTTAAAA
AAGAACAAATCAGTAACAGTACTAGATGTGGGGGATGCATATTTTTCAGTTCCCTTRGAT
AAGGACTTTAGAAAGTATACTGCATTCACTATACCTAGTGTGAATAATGAGACCCCAGGA
ATTAGATATCAGTACAATGTGCTTCCACAGGGATGGAAAGGATCACCAGCAATATTTCAG
GCTAGCATGACAAAAATCTTAGAGCCCTTTAGAGCACAAAATCCAGAGATGGAGATTTAC
CAATATGTGGATGATTTATATGTAGGATCTGATTTARAGATAGGGCAGCATAGAGCAAAA
ATARARGAGTTAAGAAGCTATCTACTAAAAKGGGGATTCTTCACACCAGATCAAAAACAT
CARAAAGAATATCCATTTCATTGGATGGGATATGAACTCCATCCTGACAAATGGACAGTC
CAGCCTATACAACTGCCAGAAAAGGACAGCTGGACTGTCAATGATATACAGAAATTAGTA
GGAAAACTGAATTGGGCAAGTCARATTTATCCAGGAATTCAAGTAAGACAACTGTGTAAA
CTCCTCAGGGGAGCCAAA
>22971
CCTCAAATCACTCTTTGGCAACGACCCTTAGTTACAGTAAAAATAGGGGGACAGCTAATA
GAAGCCCTATTAGATACAGGAGCAGATGATACAGTATTAACAGARATAAATTTAGCAGGA
AAATGGAAACCAAAAATGATAGGGGGAATTGGAGGTTTTATCAAAGTAAGACAATATGAT
CAGGTACTTATAGAAATTTGTGGAAAAAAGGCTATAGGTACAGTATTAATAGGGCCTACA
CCTGTYAACATAATTGGACGAAATATGTTRACTCAAATTGGTTGTACTYTAAATTTTCCA
ATTAGTCCTATTGAAACTGTACCAGTAAMATTAAAGCCAGGAATGGATGGCCCAAAGGTT
AAACAATGGCCTTTGACAGAAGAAAARATAAAGGCATTAACAGAMATTTGTGCAGACATG
GAAAAGGAAGGAAAAATTTCAAAAATTGGGCCTGAAAATCCATACAATACTCCAGTATTT
GCCATAAAGAAAAAAGGTGGTACTARATGGAGAAAATTAGTAGATTTCAGAGAACTCAAT
AAAAGAACTCAAGACTTCTGGGAGGTCCAAYTAGGGATACCACATCCCGCAGGATTACAC
AAGAAAARATCAGTAACAGTACTAGATGTGGGGGATGCATATTTCTCAGTTCCCTTAGAT
GAARGCTTTAGAAAGTATACTGCATTCACCATACCTAGTATAAATAATGAGACACCAGGA
ATTAGATACCAATACAATGTGCTTCCGCAGGGATGGAAAGGATCACCAGCAATATTTCAG
GCTAGCATGACAAAAATCTTAGAGCCCTTTAGAGCRAAATATCCAGACATAGTRATTTGT
CAATATGTGGATGATTTATATGTAGGATCTGACTTAGAGATAGGGCAGCATAGAGCAAAA
ATAGAGGAGTTGAGAGAACATCTGCTAGCATGGGGGCTTACCACACCAGACCASAAAYAT
CAGAAAGAACCTCCATTTCATTGGATGGGATATGAACTCCATCCTGACAAATGGACAGTC
CAGCCTATACAGTTGCCAGAAAARGACAGTTGGACTGTCAATGATATACAGAAATTAGTG
GGAAAACTAAATTGGGCAAGTCAGATTTATGCAGGAATTAAAGTAAAGCAACTATGTAAA
CTCCTCAGGGGAGCCAAA
